# Supplementary material for: Dynamically predicting renal failure after development of diabetes across biobanks
Source: PLOS Digit Health. 2026 May 4;5(5):e0001375. doi: 10.1371/journal.pdig.0001375 (PMC13138643; doi:10.1371/journal.pdig.0001375)
Supplement: S1 Table — (XLSX) [file pdig.0001375.s002.xlsx]

## Sheet: Table A
Table A. Cohort Characteristics at LM1
Feature Info		Overall		ESRD		Death without ESRD		No Events
Variable	Value	VHA 708,435 (100%)	AoU 13,223 (100%)	VHA 8,955 (1.26%)	AoU 219 (1.66%)	VHA 136,666 (19.3%)	AoU 372 (2.81%)	VHA 562,814 (79.4%)	AoU 12,632 (95.5%)
Age at Index Date	--	59.9 (53.1 - 65.8)	56.2 (47.8 - 64.1)	57.5 (52.4 - 62.7)	53.6 (42.2 - 62.4)	60.9 (55.8 - 65.5)	61.8 (52.7 - 69.5)	59.7 (52.2 - 65.9)	56.1 (47.7 - 64)
Ethnicity	Hispanic/Latino	44,557 (6.29%)	2,051 (15.5%)	515 (5.75%)	35 (16%)	5,425 (3.97%)	39 (10.5%)	38,617 (6.86%)	1,977 (15.7%)
	Non-Hispanic	636,600 (89.9%)	10,787 (81.6%)	8,088 (90.3%)	174 (79.5%)	124,331 (91%)	324 (87.1%)	504,181 (89.6%)	10,289 (81.5%)
	Unknown	27,278 (3.85%)	--	352 (3.93%)	--	6,910 (5.06%)	--	20,016 (3.56%)	--
Gender	Female	49,560 (7%)	8,410 (63.6%)	344 (3.84%)	108 (49.3%)	4,075 (2.98%)	194 (52.2%)	45,141 (8.02%)	8,108 (64.2%)
	Male	658,875 (93%)	4,813 (36.4%)	8,611 (96.2%)	111 (50.7%)	132,591 (97%)	178 (47.8%)	517,673 (92%)	4,524 (35.8%)
Race	American Indian/Alaska Native	7,038 (0.993%)	--	77 (0.86%)	--	1,244 (0.91%)	--	5,717 (1.02%)	--
	Asian	6,975 (0.985%)	264 (2%)	98 (1.09%)	<=20 (<=9.13%)	523 (0.383%)	<=20 (<=5.38%)	6,354 (1.13%)	252 (1.99%)
	Black/African American	156,154 (22%)	3,248 (24.6%)	3,536 (39.5%)	74 (33.8%)	23,861 (17.5%)	72 (19.4%)	128,757 (22.9%)	3,102 (24.6%)
	Native Hawaiian/Pacific Islander	7,642 (1.08%)	--	100 (1.12%)	--	1,210 (0.885%)	--	6,332 (1.13%)	--
	Unknown	49,769 (7.03%)	--	576 (6.43%)	--	10,766 (7.88%)	--	38,427 (6.83%)	--
	White/Caucasian	480,857 (67.9%)	6,807 (51.5%)	4,568 (51%)	86 (39.3%)	99,062 (72.5%)	229 (61.6%)	377,227 (67%)	6,492 (51.4%)
Smoking Status	Current Smoker	241,692 (34.1%)	1,721 (13%)	3,369 (37.6%)	27 (12.3%)	60,661 (44.4%)	60 (16.1%)	177,662 (31.6%)	1,634 (12.9%)
	Former Smoker	274,437 (38.7%)	3,997 (30.2%)	2,882 (32.2%)	71 (32.4%)	48,145 (35.2%)	132 (35.5%)	223,410 (39.7%)	3,794 (30%)
	Never Smoker	150,057 (21.2%)	7,153 (54.1%)	1,566 (17.5%)	116 (53%)	16,529 (12.1%)	172 (46.2%)	131,962 (23.4%)	6,865 (54.3%)
	Unknown	42,249 (5.96%)	352 (2.66%)	1,138 (12.7%)	<=20 (<=9.13%)	11,331 (8.29%)	<=20 (<=5.38%)	29,780 (5.29%)	339 (2.68%)
Years of Follow-up After Index Date	--	7.6 (3.9 - 12.1)	8.1 (4.5 - 12.9)	12.1 (8 - 16)	14 (8.7 - 19.8)	7 (3.6 - 11)	8.45 (4.3 - 13.4)	7.7 (3.9 - 12.3)	8.1 (4.4 - 12.7)
Medicaid	--	--	3,519 (26.6%)	--	76 (34.7%)	--	106 (28.5%)	--	3,337 (26.4%)
Medicare	--	--	5,836 (44.1%)	--	135 (61.6%)	--	234 (62.9%)	--	5,467 (43.3%)
Uninsured	--	--	535 (4.05%)	--	<=20 (<=9.13%)	--	<=20 (<=5.38%)	--	523 (4.14%)
ACE Inhibitors	--	301,730 (42.6%)	1,836 (13.9%)	4,671 (52.2%)	29 (13.2%)	66,961 (49%)	50 (13.4%)	230,098 (40.9%)	1,757 (13.9%)
Angiotensin II Receptor Blockers	--	70,968 (10%)	1,334 (10.1%)	1,220 (13.6%)	24 (11%)	12,375 (9.05%)	38 (10.2%)	57,373 (10.2%)	1,272 (10.1%)
Anticoagulants	--	103,802 (14.7%)	1,428 (10.8%)	844 (9.42%)	26 (11.9%)	22,173 (16.2%)	49 (13.2%)	80,785 (14.4%)	1,353 (10.7%)
Antipsychotics	--	129,732 (18.3%)	903 (6.83%)	1,458 (16.3%)	<=20 (<=9.13%)	27,915 (20.4%)	29 (7.8%)	100,359 (17.8%)	Masked
Aspirin	--	176,975 (25%)	2,300 (17.4%)	2,109 (23.6%)	42 (19.2%)	40,309 (29.5%)	105 (28.2%)	134,557 (23.9%)	2,153 (17%)
Beta Blockers	--	246,816 (34.8%)	2,013 (15.2%)	3,720 (41.5%)	35 (16%)	58,681 (42.9%)	83 (22.3%)	184,415 (32.8%)	1,895 (15%)
Bile Acid Sequestrants	--	22,533 (3.18%)	106 (0.802%)	282 (3.15%)	<=20 (<=9.13%)	4,907 (3.59%)	<=20 (<=5.38%)	17,344 (3.08%)	97 (0.768%)
Calcium Channel Blockers	--	192,661 (27.2%)	1,497 (11.3%)	3,471 (38.8%)	30 (13.7%)	42,588 (31.2%)	60 (16.1%)	146,602 (26%)	1,407 (11.1%)
Corticosteroids	--	185,480 (26.2%)	1,978 (15%)	1,805 (20.2%)	28 (12.8%)	32,744 (24%)	58 (15.6%)	150,931 (26.8%)	1,892 (15%)
DPP4	--	5,860 (0.827%)	211 (1.6%)	33 (0.369%)	<=20 (<=9.13%)	429 (0.314%)	<=20 (<=5.38%)	5,398 (0.959%)	201 (1.59%)
Ezetimibe	--	16,931 (2.39%)	169 (1.28%)	237 (2.65%)	<=20 (<=9.13%)	4,020 (2.94%)	<=20 (<=5.38%)	12,674 (2.25%)	161 (1.27%)
Fibrates	--	83,099 (11.7%)	389 (2.94%)	1,202 (13.4%)	<=20 (<=9.13%)	18,514 (13.5%)	<=20 (<=5.38%)	63,383 (11.3%)	360 (2.85%)
Glucagon	--	1,377 (0.194%)	228 (1.72%)	<= 20 (<=0.223%)	<=20 (<=9.13%)	350 (0.256%)	<=20 (<=5.38%)	1,011 (0.18%)	213 (1.69%)
High-Dose Statins	--	225,503 (31.8%)	971 (7.34%)	2,235 (25%)	<=20 (<=9.13%)	43,454 (31.8%)	34 (9.14%)	179,814 (31.9%)	Masked
Insulin	--	54,665 (7.72%)	1,241 (9.39%)	1,024 (11.4%)	23 (10.5%)	13,856 (10.1%)	38 (10.2%)	39,785 (7.07%)	1,180 (9.34%)
Low-Dose Statins	--	94,161 (13.3%)	519 (3.92%)	1,167 (13%)	<=20 (<=9.13%)	21,307 (15.6%)	<=20 (<=5.38%)	71,687 (12.7%)	493 (3.9%)
Medium-Dose Statins	--	279,993 (39.5%)	1,669 (12.6%)	2,697 (30.1%)	25 (11.4%)	53,321 (39%)	43 (11.6%)	223,975 (39.8%)	1,601 (12.7%)
Metformin	--	251,059 (35.4%)	2,682 (20.3%)	2,096 (23.4%)	21 (9.59%)	44,849 (32.8%)	54 (14.5%)	204,114 (36.3%)	2,607 (20.6%)
Niacin	--	70,963 (10%)	100 (0.756%)	832 (9.29%)	<=20 (<=9.13%)	15,470 (11.3%)	<=20 (<=5.38%)	54,661 (9.71%)	92 (0.728%)
Opioids for Pain	--	320,808 (45.3%)	2,515 (19%)	3,257 (36.4%)	26 (11.9%)	60,681 (44.4%)	70 (18.8%)	256,870 (45.6%)	2,419 (19.1%)
Other Glucose-lowering Medications	--	1,385 (0.196%)	92 (0.696%)	52 (0.581%)	<=20 (<=9.13%)	362 (0.265%)	<=20 (<=5.38%)	971 (0.173%)	89 (0.705%)
Proton Pump Inhibitors	--	259,010 (36.6%)	3,091 (23.4%)	2,562 (28.6%)	40 (18.3%)	50,734 (37.1%)	113 (30.4%)	205,714 (36.6%)	2,938 (23.3%)
SGLT2	--	4,444 (0.627%)	164 (1.24%)	<= 20 (<=0.223%)	--	96 (0.0,702%)	<=20 (<=5.38%)	4,341 (0.771%)	Masked
Sulfonylureas	--	84,877 (12%)	688 (5.2%)	2,247 (25.1%)	25 (11.4%)	25,157 (18.4%)	<=20 (<=5.38%)	57,473 (10.2%)	Masked
Thiazolidinedione	--	5,599 (0.79%)	270 (2.04%)	201 (2.24%)	<=20 (<=9.13%)	1,619 (1.18%)	<=20 (<=5.38%)	3,779 (0.671%)	254 (2.01%)
Arrhythmias	--	130,374 (18.4%)	2,705 (20.5%)	1,633 (18.2%)	51 (23.3%)	32,020 (23.4%)	123 (33.1%)	96,721 (17.2%)	2,531 (20%)
Back Pain	--	441,112 (62.3%)	8,187 (61.9%)	4,546 (50.8%)	99 (45.2%)	77,990 (57.1%)	237 (63.7%)	358,576 (63.7%)	7,851 (62.2%)
Chronic Pulmonary Disease	--	241,479 (34.1%)	4,033 (30.5%)	2,858 (31.9%)	54 (24.7%)	61,667 (45.1%)	146 (39.2%)	176,954 (31.4%)	3,833 (30.3%)
Electrolyte Disorders	--	104,483 (14.7%)	2,993 (22.6%)	2,050 (22.9%)	64 (29.2%)	26,240 (19.2%)	133 (35.8%)	76,193 (13.5%)	2,796 (22.1%)
History of Proteinuria Dx	--	16,147 (2.28%)	519 (3.92%)	1,132 (12.6%)	39 (17.8%)	2,895 (2.12%)	<=20 (<=5.38%)	12,120 (2.15%)	Masked
Hypertension	--	583,872 (82.4%)	9,741 (73.7%)	8,139 (90.9%)	169 (77.2%)	118,072 (86.4%)	302 (81.2%)	457,661 (81.3%)	9,270 (73.4%)
Liver Disease	--	87,296 (12.3%)	2,391 (18.1%)	1,363 (15.2%)	41 (18.7%)	19,579 (14.3%)	71 (19.1%)	66,354 (11.8%)	2,279 (18%)
Obesity (Dx)	--	424,341 (59.9%)	7,078 (53.5%)	4,561 (50.9%)	87 (39.7%)	71,614 (52.4%)	173 (46.5%)	348,166 (61.9%)	6,818 (54%)
Possible Depression	--	331,779 (46.8%)	3,890 (29.4%)	3,566 (39.8%)	35 (16%)	63,639 (46.6%)	118 (31.7%)	264,574 (47%)	3,737 (29.6%)
SleepDisorder	--	312,174 (44.1%)	5,249 (39.7%)	2,794 (31.2%)	53 (24.2%)	48,187 (35.3%)	149 (40.1%)	261,193 (46.4%)	5,047 (40%)
Doppler	--	139,069 (19.6%)	1,832 (13.9%)	2,535 (28.3%)	37 (16.9%)	40,527 (29.7%)	79 (21.2%)	96,007 (17.1%)	1,716 (13.6%)
Body Mass Index (BMI)	--	32.3 (28.7 - 36.6)	33.2 (28.7 - 38.6)	32.3 (28.6 - 36.8)	32.6 (27.6 - 37)	31.6 (27.8 - 36.1)	31.6 (26.5 - 37)	32.5 (28.9 - 36.7)	33.2 (28.8 - 38.7)
	Missing (%)	3,699 (0.522%)	60 (0.454%)	180 (2.01%)	<=20 (<=9.13%)	1,101 (0.806%)	<=20 (<=5.38%)	2,418 (0.43%)	56 (0.443%)
Heart Rate	--	75 (66 - 85)	76 (68 - 86)	74 (65 - 85)	80 (70 - 85.8)	76 (67 - 87)	76 (67 - 86)	75 (66 - 85)	76 (68 - 86)
	Missing (%)	2,847 (0.402%)	2,491 (18.8%)	163 (1.82%)	89 (40.6%)	863 (0.631%)	89 (23.9%)	1,821 (0.324%)	2,313 (18.3%)
Oxygen Saturation	--	97 (95 - 98)	97 (96 - 98)	97 (96 - 98)	97.7 (96.7 - 98.9)	96 (95 - 98)	97 (95 - 98)	97 (95.5 - 98)	97 (96 - 98)
	Missing (%)	161,880 (22.9%)	10,510 (79.5%)	4,036 (45.1%)	174 (79.5%)	47,128 (34.5%)	288 (77.4%)	110,716 (19.7%)	10,048 (79.5%)
Pain	--	5 (3 - 7)	3 (1 - 6)	5 (3 - 7)	4 (1 - 6)	5 (3 - 7)	4 (1 - 7)	5 (3 - 7)	3 (1 - 6)
	Missing (%)	93,315 (13.2%)	820 (6.2%)	1,230 (13.7%)	20 (9.13%)	17,200 (12.6%)	25 (6.72%)	74,885 (13.3%)	775 (6.14%)
Diastolic Blood Pressure (DBP)	--	78 (71 - 84.5)	78 (70 - 84)	79.5 (72 - 87)	78 (70 - 86.2)	77 (70 - 84)	74 (68 - 81)	78.5 (72 - 85)	78 (70 - 84)
	Missing (%)	2,745 (0.387%)	2,276 (17.2%)	158 (1.76%)	83 (37.9%)	847 (0.62%)	69 (18.5%)	1,740 (0.309%)	2,124 (16.8%)
Pulse Pressure	--	52 (44.5 - 61)	50 (42 - 58)	56 (47 - 66)	50 (42.5 - 60)	54 (46 - 63)	51 (42 - 60)	52 (44 - 61)	50 (42 - 58)
	Missing (%)	2,745 (0.387%)	2,278 (17.2%)	158 (1.76%)	84 (38.4%)	847 (0.62%)	69 (18.5%)	1,740 (0.309%)	2,125 (16.8%)
Systolic Blood Pressure (SBP)	--	131 (121 - 140)	128 (118 - 138)	136 (125 - 148)	129 (121 - 140)	131 (120 - 141.5)	126 (116 - 138)	131 (121 - 140)	128 (118 - 138)
	Missing (%)	2,745 (0.387%)	2,275 (17.2%)	158 (1.76%)	84 (38.4%)	847 (0.62%)	69 (18.5%)	1,740 (0.309%)	2,122 (16.8%)
Alanine Aminotransferase (ALT)	--	29 (21 - 41)	23 (17 - 35)	28 (20 - 40)	22 (15 - 33)	28 (20 - 40)	21 (15 - 34.2)	30 (22 - 42)	24 (17 - 35)
	Missing (%)	40,624 (5.73%)	2,133 (16.1%)	908 (10.1%)	41 (18.7%)	8,843 (6.47%)	64 (17.2%)	30,873 (5.49%)	2,028 (16.1%)
Albumin (Serum, Plasma, Blood)	--	4.1 (3.9 - 4.4)	4.1 (3.8 - 4.4)	4 (3.6 - 4.2)	4 (3.7 - 4.3)	4 (3.7 - 4.3)	4 (3.7 - 4.3)	4.1 (3.9 - 4.4)	4.1 (3.9 - 4.4)
	Missing (%)	64,239 (9.07%)	2,740 (20.7%)	915 (10.2%)	47 (21.5%)	11,527 (8.43%)	86 (23.1%)	51,797 (9.2%)	2,607 (20.6%)
Alkaline Phosphatase (ALP)	--	74 (61 - 91)	78 (63 - 96)	80 (65 - 100.2)	82 (65.2 - 101)	78 (64 - 98)	81 (63.5 - 106)	74 (60 - 90)	78 (63 - 96)
	Missing (%)	35,409 (5%)	2,431 (18.4%)	527 (5.88%)	45 (20.5%)	6,123 (4.48%)	73 (19.6%)	28,759 (5.11%)	2,313 (18.3%)
Aspartate Aminotransferase (AST)	--	24 (19 - 31)	21 (17 - 28)	25 (19 - 33)	23 (17 - 30)	24 (19 - 33)	22 (17 - 29)	24 (19 - 31)	21 (17 - 28)
	Missing (%)	341,043 (48.1%)	2,202 (16.7%)	4,691 (52.4%)	40 (18.3%)	66,628 (48.8%)	56 (15.1%)	269,724 (47.9%)	2,106 (16.7%)
Basophil count	--	0 (0 - 0.1)	0.02 (0 - 0.08)	0 (0 - 0.1)	0.01 (0 - 0.07)	0 (0 - 0.1)	0.017 (0 - 0.06)	0 (0 - 0.1)	0.02 (0 - 0.08)
	Missing (%)	438,237 (61.9%)	5,404 (40.9%)	6,191 (69.1%)	98 (44.7%)	88,452 (64.7%)	139 (37.4%)	343,594 (61%)	5,167 (40.9%)
Basophils	--	0.6 (0.4 - 0.8)	0.8 (0.5 - 1)	0.5 (0.4 - 0.8)	1 (0.5 - 1)	0.5 (0.4 - 0.8)	1 (0.5 - 1)	0.6 (0.4 - 0.8)	0.8 (0.5 - 1)
	Missing (%)	228,461 (32.2%)	4,991 (37.7%)	3,033 (33.9%)	85 (38.8%)	42,070 (30.8%)	150 (40.3%)	183,358 (32.6%)	4,756 (37.7%)
Bicarbonate or CO2	--	27 (25 - 29)	27 (25 - 28.6)	26.2 (24 - 29)	26 (23.2 - 28)	27 (25 - 29)	27 (25 - 29)	27 (25 - 29)	27 (25 - 28.7)
	Missing (%)	27,001 (3.81%)	2,297 (17.4%)	564 (6.3%)	44 (20.1%)	5,649 (4.13%)	53 (14.2%)	20,788 (3.69%)	2,200 (17.4%)
Bilirubin in Urine	--	0 (0 - 0)	0 (0 - 0)	0 (0 - 0)	0 (0 - 0)	0 (0 - 0)	0 (0 - 0)	0 (0 - 0)	0 (0 - 0)
	Missing (%)	171,902 (24.3%)	12,525 (94.7%)	1,909 (21.3%)	206 (94.1%)	29,744 (21.8%)	351 (94.4%)	140,249 (24.9%)	11,968 (94.7%)
Blood Urea Nitrogen (BUN)	--	15 (12 - 19)	15 (11 - 18)	19 (14 - 26)	20 (14 - 30.4)	15 (12 - 19)	15 (12 - 20)	15 (12 - 18)	15 (11 - 18)
	Missing (%)	26,148 (3.69%)	1,763 (13.3%)	544 (6.07%)	37 (16.9%)	5,931 (4.34%)	38 (10.2%)	19,673 (3.5%)	1,688 (13.4%)
C-Reactive Protein (CRP)	--	2.1 (0.7 - 7.1)	0.7 (0.309 - 1.61)	2.5 (0.7 - 9.4)	1.8 (0.46 - 4.9)	2.6 (0.8 - 9.1)	0.765 (0.334 - 2)	2 (0.7 - 6.7)	0.7 (0.3 - 1.57)
	Missing (%)	632,445 (89.3%)	11,210 (84.8%)	7,983 (89.1%)	184 (84%)	121,917 (89.2%)	298 (80.1%)	502,545 (89.3%)	10,728 (84.9%)
Calcium	--	9.4 (9.1 - 9.7)	9.4 (9.1 - 9.7)	9.3 (9 - 9.7)	9.3 (9 - 9.6)	9.3 (9 - 9.7)	9.3 (9 - 9.7)	9.4 (9.1 - 9.7)	9.4 (9.1 - 9.7)
	Missing (%)	328,819 (46.4%)	2,083 (15.8%)	4,198 (46.9%)	45 (20.5%)	64,534 (47.2%)	59 (15.9%)	260,087 (46.2%)	1,979 (15.7%)
Chloride (Cl)	--	103 (101 - 105)	103 (101 - 105)	104 (101 - 106)	104 (101 - 106)	103 (101 - 105)	103 (100 - 105)	103 (101 - 105)	103 (101 - 105)
	Missing (%)	29,760 (4.2%)	1,351 (10.2%)	586 (6.54%)	30 (13.7%)	6,065 (4.44%)	31 (8.33%)	23,109 (4.11%)	1,290 (10.2%)
Conjugated Bilirubin	--	0.1 (0.1 - 0.2)	0.1 (0.1 - 0.2)	0.1 (0.1 - 0.2)	0.1 (0.1 - 0.2)	0.1 (0.1 - 0.2)	0.1 (0.1 - 0.2)	0.1 (0.1 - 0.2)	0.1 (0.1 - 0.2)
	Missing (%)	412,456 (58.2%)	8,599 (65%)	4,790 (53.5%)	118 (53.9%)	70,042 (51.3%)	216 (58.1%)	337,624 (60%)	8,265 (65.4%)
Eosinophil count	--	0.2 (0.1 - 0.3)	0.16 (0.1 - 0.23)	0.2 (0.1 - 0.3)	0.19 (0.1 - 0.295)	0.2 (0.1 - 0.3)	0.11 (0.08 - 0.25)	0.2 (0.1 - 0.3)	0.16 (0.1 - 0.22)
	Missing (%)	173,786 (24.5%)	5,389 (40.8%)	2,688 (30%)	92 (42%)	36,003 (26.3%)	132 (35.5%)	135,095 (24%)	5,165 (40.9%)
Eosinophils	--	2.5 (1.6 - 3.7)	2 (1.1 - 3.1)	2.6 (1.7 - 3.9)	2.1 (1.48 - 3.62)	2.5 (1.5 - 3.7)	2 (1 - 3.1)	2.5 (1.6 - 3.7)	2 (1.1 - 3.1)
	Missing (%)	101,835 (14.4%)	4,261 (32.2%)	1,313 (14.7%)	71 (32.4%)	17,224 (12.6%)	121 (32.5%)	83,298 (14.8%)	4,069 (32.2%)
Estimated Glomerular Filtration (eGFR)	--	85 (72 - 98)	87 (72.2 - 98.7)	63 (44 - 83)	59.1 (36.4 - 87.9)	85 (70 - 98)	79.3 (63.1 - 94.3)	86 (73 - 98)	87.4 (72.9 - 98.8)
	Missing (%)	21,660 (3.06%)	1,011 (7.65%)	562 (6.28%)	25 (11.4%)	4,798 (3.51%)	24 (6.45%)	16,300 (2.9%)	962 (7.62%)
Glucose	--	117 (102 - 138)	111 (97 - 134)	119 (102 - 148)	118 (95 - 162)	118 (103 - 142)	111 (98 - 134)	116 (102 - 137)	111 (97 - 133)
	Missing (%)	10,330 (1.46%)	936 (7.08%)	260 (2.9%)	26 (11.9%)	2,160 (1.58%)	<=20 (<=5.38%)	7,910 (1.41%)	Masked
HbA1c	--	6.3 (5.9 - 6.8)	6.3 (5.9 - 6.8)	6.4 (5.9 - 7.1)	6.7 (6.1 - 8.3)	6.3 (5.9 - 6.9)	6.3 (5.9 - 6.8)	6.3 (6 - 6.8)	6.2 (5.9 - 6.8)
	Missing (%)	42,426 (5.99%)	2,284 (17.3%)	1,022 (11.4%)	63 (28.8%)	10,507 (7.69%)	76 (20.4%)	30,897 (5.49%)	2,145 (17%)
Hematocrit	--	43.4 (40.8 - 45.9)	40.3 (37.7 - 43.1)	41.7 (38.3 - 44.7)	38.2 (34.7 - 42)	43.1 (40.1 - 45.9)	39.9 (36.7 - 42.9)	43.5 (41 - 45.9)	40.4 (37.7 - 43.1)
	Missing (%)	36,525 (5.16%)	1,992 (15.1%)	621 (6.93%)	39 (17.8%)	7,281 (5.33%)	49 (13.2%)	28,623 (5.09%)	1,904 (15.1%)
Hemoglobin	--	14.6 (13.7 - 15.5)	13.4 (12.4 - 14.5)	14.1 (12.8 - 15.1)	12.9 (11.3 - 14.1)	14.6 (13.5 - 15.6)	13.2 (12.2 - 14.4)	14.7 (13.8 - 15.5)	13.5 (12.5 - 14.5)
	Missing (%)	26,672 (3.76%)	2,424 (18.3%)	483 (5.39%)	47 (21.5%)	4,715 (3.45%)	58 (15.6%)	21,474 (3.82%)	2,319 (18.4%)
High-Density Lipoprotein Cholesterol (HDLC)	--	39 (33 - 47)	46 (38 - 55)	38 (31.4 - 46)	42 (35.8 - 52.2)	38 (32 - 46)	45 (36 - 55)	39.9 (34 - 47)	46 (38 - 55)
	Missing (%)	24,786 (3.5%)	2,683 (20.3%)	771 (8.61%)	75 (34.2%)	6,498 (4.75%)	95 (25.5%)	17,517 (3.11%)	2,513 (19.9%)
International Standardized Ratio (INR)	--	1 (1 - 1.1)	1 (1 - 1.1)	1 (1 - 1.1)	1.03 (1 - 1.15)	1 (1 - 1.2)	1.1 (1 - 1.28)	1 (1 - 1.1)	1 (1 - 1.1)
	Missing (%)	438,612 (61.9%)	8,371 (63.3%)	4,531 (50.6%)	111 (50.7%)	69,323 (50.7%)	195 (52.4%)	364,758 (64.8%)	8,065 (63.8%)
Low-Density Lipoprotein Cholesterol (LDLC)	--	95.8 (75.1 - 120)	97 (75 - 122)	95 (74 - 120)	98 (75.5 - 120)	93 (73.4 - 117)	91 (65.2 - 117)	96 (76 - 121)	97 (76 - 122)
	Missing (%)	31,428 (4.44%)	2,671 (20.2%)	1,110 (12.4%)	80 (36.5%)	9,200 (6.73%)	78 (21%)	21,118 (3.75%)	2,513 (19.9%)
Lymphocyte Fraction	--	28.5 (22.7 - 34.8)	28.5 (22 - 35.4)	27 (20.8 - 34)	25 (20 - 33)	26.4 (20.4 - 33)	24 (17.4 - 33)	29 (23.3 - 35.2)	28.9 (22 - 35.6)
	Missing (%)	160,175 (22.6%)	4,136 (31.3%)	1,966 (22%)	71 (32.4%)	26,864 (19.7%)	108 (29%)	131,345 (23.3%)	3,957 (31.3%)
Lymphocyte count	--	2 (1.6 - 2.5)	2 (1.5 - 2.6)	1.9 (1.5 - 2.4)	1.76 (1.3 - 2.39)	1.9 (1.5 - 2.5)	1.64 (1.23 - 2.3)	2 (1.6 - 2.5)	2 (1.5 - 2.6)
	Missing (%)	258,248 (36.5%)	5,065 (38.3%)	3,759 (42%)	86 (39.3%)	51,500 (37.7%)	137 (36.8%)	202,989 (36.1%)	4,842 (38.3%)
Magnesium (Mg)	--	2 (1.9 - 2.2)	2 (1.8 - 2.1)	2 (1.8 - 2.2)	1.9 (1.7 - 2.1)	2 (1.8 - 2.2)	2 (1.8 - 2.1)	2 (1.9 - 2.2)	2 (1.8 - 2.1)
	Missing (%)	475,915 (67.2%)	8,974 (67.9%)	5,048 (56.4%)	114 (52.1%)	83,503 (61.1%)	207 (55.6%)	387,364 (68.8%)	8,653 (68.5%)
Mean Corpuscular Hemoglobin	--	30.3 (29 - 31.5)	29.6 (28.1 - 31)	30.1 (28.6 - 31.5)	29.6 (28.2 - 31)	30.7 (29.3 - 32)	30.2 (28.5 - 31.3)	30.2 (28.9 - 31.4)	29.6 (28.1 - 30.9)
	Missing (%)	29,306 (4.14%)	2,432 (18.4%)	562 (6.28%)	48 (21.9%)	5,767 (4.22%)	59 (15.9%)	22,977 (4.08%)	2,325 (18.4%)
Mean Corpuscular Hemoglobin Concentration	--	33.7 (33 - 34.4)	33.3 (32.6 - 34.1)	33.8 (33 - 34.4)	33.2 (32.6 - 34.1)	33.8 (33.1 - 34.5)	33.4 (32.5 - 34.1)	33.7 (33 - 34.4)	33.3 (32.6 - 34.1)
	Missing (%)	33,005 (4.66%)	2,439 (18.4%)	566 (6.32%)	56 (25.6%)	6,430 (4.7%)	80 (21.5%)	26,009 (4.62%)	2,303 (18.2%)
Mean Corpuscular Volume	--	89.7 (86.4 - 92.9)	88.6 (85 - 92)	89.2 (85.5 - 92.8)	88 (84.7 - 92.4)	90.7 (87.3 - 94.2)	90 (85.4 - 93.8)	89.5 (86.2 - 92.6)	88.6 (85 - 92)
	Missing (%)	29,799 (4.21%)	2,020 (15.3%)	571 (6.38%)	40 (18.3%)	5,979 (4.37%)	50 (13.4%)	23,249 (4.13%)	1,930 (15.3%)
Mean Platelet Volume (MPV)	--	9.7 (8.5 - 10.6)	9.3 (8.3 - 10.4)	9.2 (8.1 - 10.3)	9.8 (8.57 - 10.8)	9.3 (8.2 - 10.4)	9.3 (8.1 - 10.4)	9.7 (8.6 - 10.6)	9.3 (8.3 - 10.4)
	Missing (%)	159,339 (22.5%)	5,432 (41.1%)	2,340 (26.1%)	107 (48.9%)	32,633 (23.9%)	160 (43%)	124,366 (22.1%)	5,165 (40.9%)
Neutrophil count	--	4.2 (3.3 - 5.5)	4.3 (3.2 - 5.8)	4.3 (3.3 - 5.7)	4.52 (3.21 - 6.04)	4.6 (3.5 - 6)	4.4 (3.3 - 6.28)	4.2 (3.2 - 5.4)	4.3 (3.2 - 5.8)
	Missing (%)	286,391 (40.4%)	4,836 (36.6%)	4,092 (45.7%)	91 (41.6%)	55,947 (40.9%)	131 (35.2%)	226,352 (40.2%)	4,614 (36.5%)
Neutrophils	--	59.4 (52.7 - 65.6)	60.4 (53.2 - 67)	60.8 (53.5 - 67.4)	63.8 (56.2 - 69)	61.2 (54.3 - 67.8)	64 (55.8 - 71)	58.9 (52.4 - 65)	60.1 (53 - 67)
	Missing (%)	226,003 (31.9%)	4,814 (36.4%)	3,076 (34.3%)	89 (40.6%)	40,779 (29.8%)	116 (31.2%)	182,148 (32.4%)	4,609 (36.5%)
Platelet Count	--	226 (189 - 269)	248 (204 - 297)	228 (186 - 273)	229 (189 - 296)	221 (180 - 268)	226 (181 - 283)	227 (191 - 269)	249 (205 - 298)
	Missing (%)	27,654 (3.9%)	2,260 (17.1%)	519 (5.8%)	45 (20.5%)	5,419 (3.97%)	66 (17.7%)	21,716 (3.86%)	2,149 (17%)
Potassium	--	4.2 (3.9 - 4.5)	4.1 (3.9 - 4.4)	4.2 (3.9 - 4.5)	4.2 (3.9 - 4.5)	4.2 (3.9 - 4.5)	4.1 (3.8 - 4.4)	4.2 (3.9 - 4.5)	4.1 (3.9 - 4.4)
	Missing (%)	11,883 (1.68%)	1,704 (12.9%)	296 (3.31%)	37 (16.9%)	2,503 (1.83%)	29 (7.8%)	9,084 (1.61%)	1,638 (13%)
Prothrombin Time	--	12.8 (11.7 - 13.8)	13.1 (12 - 14)	12.7 (11.7 - 13.8)	13.2 (12.2 - 14.3)	13 (11.9 - 14.4)	13.5 (12.4 - 15.1)	12.8 (11.7 - 13.7)	13.1 (12 - 14)
	Missing (%)	554,712 (78.3%)	8,651 (65.4%)	6,410 (71.6%)	115 (52.5%)	97,714 (71.5%)	211 (56.7%)	450,588 (80.1%)	8,325 (65.9%)
Red Blood Cell Distribution Width	--	13.5 (12.9 - 14.3)	13.8 (13.1 - 14.7)	13.8 (13.1 - 14.8)	14.1 (13.4 - 15)	13.7 (13.1 - 14.6)	14.1 (13.3 - 15.4)	13.4 (12.9 - 14.2)	13.8 (13.1 - 14.7)
	Missing (%)	56,951 (8.04%)	2,930 (22.2%)	815 (9.1%)	62 (28.3%)	9,395 (6.87%)	92 (24.7%)	46,741 (8.3%)	2,776 (22%)
Red Blood Cells	--	4.9 (4.5 - 5.2)	4.58 (4.25 - 4.9)	4.7 (4.3 - 5.1)	4.32 (3.81 - 4.79)	4.8 (4.4 - 5.1)	4.48 (4.12 - 4.81)	4.9 (4.6 - 5.2)	4.58 (4.26 - 4.9)
	Missing (%)	39,619 (5.59%)	2,496 (18.9%)	743 (8.3%)	51 (23.3%)	8,173 (5.98%)	51 (13.7%)	30,703 (5.46%)	2,394 (19%)
Serum Creatinine	--	1 (0.9 - 1.1)	0.87 (0.73 - 1)	1.3 (1 - 1.7)	1.2 (0.922 - 1.8)	1 (0.9 - 1.2)	0.9 (0.8 - 1.15)	1 (0.9 - 1.1)	0.86 (0.73 - 1)
	Missing (%)	21,660 (3.06%)	1,011 (7.65%)	562 (6.28%)	25 (11.4%)	4,798 (3.51%)	24 (6.45%)	16,300 (2.9%)	962 (7.62%)
Sodium	--	139 (137 - 141)	139 (138 - 141)	139 (137 - 141)	139 (137 - 141)	139 (137 - 141)	139 (137 - 141)	139 (137.8 - 141)	139 (138 - 141)
	Missing (%)	9,967 (1.41%)	1,847 (14%)	265 (2.96%)	40 (18.3%)	2,091 (1.53%)	43 (11.6%)	7,611 (1.35%)	1,764 (14%)
Total Bilirubin	--	0.6 (0.4 - 0.8)	0.5 (0.4 - 0.7)	0.5 (0.4 - 0.8)	0.5 (0.4 - 0.7)	0.6 (0.4 - 0.8)	0.5 (0.4 - 0.7)	0.6 (0.4 - 0.8)	0.5 (0.4 - 0.7)
	Missing (%)	44,210 (6.24%)	3,201 (24.2%)	602 (6.72%)	54 (24.7%)	7,467 (5.46%)	87 (23.4%)	36,141 (6.42%)	3,060 (24.2%)
Total Cholesterol	--	169 (145 - 198)	175 (149 - 203)	173 (147 - 203)	176 (151 - 201)	167 (143 - 196)	172 (142 - 201)	170 (145 - 198)	175 (149 - 203)
	Missing (%)	38,907 (5.49%)	2,138 (16.2%)	634 (7.08%)	53 (24.2%)	6,382 (4.67%)	62 (16.7%)	31,891 (5.67%)	2,023 (16%)
Total Creatine Kinase	--	127 (80 - 222)	103 (66 - 172)	166.5 (85 - 265)	111 (67.8 - 165)	109 (69 - 203)	97 (60.2 - 170)	135 (86 - 232)	103 (66 - 173)
	Missing (%)	706,343 (99.7%)	10,558 (79.8%)	8,903 (99.4%)	147 (67.1%)	136,023 (99.5%)	266 (71.5%)	561,417 (99.8%)	10,145 (80.3%)
Triglycerides	--	148 (102 - 218)	133 (94 - 190)	171 (114 - 253)	139 (97.5 - 204)	151 (103 - 224)	133 (98 - 188)	147 (101 - 216)	133 (94 - 190)
	Missing (%)	25,035 (3.53%)	2,919 (22.1%)	640 (7.15%)	76 (34.7%)	5,416 (3.96%)	91 (24.5%)	18,979 (3.37%)	2,752 (21.8%)
Troponin	--	0 (0 - 0)	0.02 (0.006 - 0.04)	0 (0 - 0.1)	0.045 (0.02 - 0.103)	0 (0 - 0)	0.04 (0.0,205 - 0.1)	0 (0 - 0)	0.018 (0.006 - 0.04)
	Missing (%)	643,876 (90.9%)	11,730 (88.7%)	7,645 (85.4%)	191 (87.2%)	118,131 (86.4%)	302 (81.2%)	518,100 (92.1%)	11,237 (89%)
Uric Acid	--	6.3 (5.3 - 7.4)	5.8 (4.8 - 7)	7.2 (5.9 - 8.6)	7.4 (6.2 - 8.7)	6.4 (5.3 - 7.6)	5.6 (4.7 - 7.2)	6.3 (5.3 - 7.4)	5.8 (4.7 - 6.9)
	Missing (%)	532,357 (75.1%)	11,602 (87.7%)	5,454 (60.9%)	154 (70.3%)	99,488 (72.8%)	307 (82.5%)	427,415 (75.9%)	11,141 (88.2%)
Urine Albumin:Creatinine Ratio (UACR)	--	8.4 (4.6 - 20.2)	8.66 (4.96 - 19)	42 (10 - 254.7)	42.7 (10.9 - 376)	10.4 (5 - 27.6)	12.1 (6 - 51.6)	8 (4.5 - 18.8)	8.49 (4.9 - 18.6)
	Missing (%)	564,829 (79.7%)	9,173 (69.4%)	7,535 (84.1%)	169 (77.2%)	111,778 (81.8%)	274 (73.7%)	445,516 (79.2%)	8,730 (69.1%)
White Blood Cell Count	--	7.2 (5.9 - 8.7)	7.2 (5.9 - 8.9)	7.2 (5.9 - 8.8)	7.2 (5.9 - 9.1)	7.5 (6.1 - 9.2)	7.1 (5.7 - 8.88)	7.1 (5.8 - 8.6)	7.2 (5.9 - 8.9)
	Missing (%)	58,232 (8.22%)	2,359 (17.8%)	917 (10.2%)	44 (20.1%)	10,689 (7.82%)	54 (14.5%)	46,626 (8.28%)	2,261 (17.9%)

## Sheet: Table B
Table B. Counts of Cases, Deaths, Event-Free, and Censored in VHA
		Cases/Event-Free/Deaths/Censored
Subgroup	Landmark Year for Covariate Ascertainment	Horizon Year 1	Horizon Year 5	Horizon Year 10
Overall population	Landmark Year 1	569 / 665628 / 7135 / 35103	3061 / 473173 / 47636 / 184565	5737 / 248716 / 94039 / 359943
Overall population	Landmark Year 5	539 / 473173 / 8825 / 39540	2748 / 288228 / 46864 / 184237	5079 / 116299 / 81429 / 319270
Overall population	Landmark Year 10	424 / 248716 / 7097 / 31631	2288 / 116299 / 33298 / 135983	3557 / 17417 / 48474 / 218420
Black/African American	Landmark Year 1	237 / 147306 / 1157 / 7454	1188 / 105897 / 7997 / 41072	2229 / 55213 / 16226 / 82486
Black/African American	Landmark Year 5	197 / 105897 / 1542 / 8988	1058 / 64085 / 8269 / 43212	1978 / 26038 / 14410 / 74198
Black/African American	Landmark Year 10	165 / 55213 / 1292 / 7358	905 / 26038 / 5931 / 31154	1433 / 4382 / 8708 / 49505
Diagnosed with Diabetes after age 65	Landmark Year 1	161 / 181007 / 3171 / 14810	796 / 101521 / 19640 / 77192	1239 / 27644 / 32887 / 137379
Diagnosed with Diabetes after age 65	Landmark Year 5	129 / 101521 / 3265 / 15878	511 / 37534 / 14651 / 68097	712 / 5919 / 20571 / 93591
Diagnosed with Diabetes after age 65	Landmark Year 10	56 / 27644 / 1513 / 8206	196 / 5919 / 5572 / 25732	224 / 0 / 6383 / 30812
Diagnosed with Diabetes before age 65	Landmark Year 1	408 / 484621 / 3964 / 20293	2265 / 371652 / 27996 / 107373	4498 / 221072 / 61152 / 222564
Diagnosed with Diabetes before age 65	Landmark Year 5	410 / 371652 / 5560 / 23662	2237 / 250694 / 32213 / 116140	4367 / 110380 / 60858 / 225679
Diagnosed with Diabetes before age 65	Landmark Year 10	368 / 221072 / 5584 / 23425	2092 / 110380 / 27726 / 110251	3333 / 17417 / 42091 / 187608
Diagnosed with Diabetes in the 2000s	Landmark Year 1	280 / 244528 / 2244 / 1167	1490 / 224168 / 16862 / 5699	3181 / 191514 / 41244 / 12280
Diagnosed with Diabetes in the 2000s	Landmark Year 5	269 / 224168 / 3572 / 1681	1601 / 198718 / 22513 / 6858	3684 / 115078 / 51564 / 59364
Diagnosed with Diabetes in the 2000s	Landmark Year 10	328 / 191514 / 4684 / 1974	2052 / 115078 / 28294 / 53076	3271 / 16501 / 43235 / 135493
Diagnosed with Diabetes in the 2010s	Landmark Year 1	254 / 391623 / 4225 / 2598	1486 / 247222 / 29614 / 120378	2421 / 55718 / 51410 / 289151
Diagnosed with Diabetes in the 2010s	Landmark Year 5	259 / 247222 / 5210 / 37856	1093 / 87968 / 24127 / 177359	1293 / 0 / 29394 / 259860
Diagnosed with Diabetes in the 2010s	Landmark Year 10	89 / 55718 / 2372 / 29648	188 / 0 / 4760 / 82879	188 / 0 / 4760 / 82879
Female	Landmark Year 1	29 / 46068 / 196 / 3267	107 / 31732 / 1347 / 16374	202 / 16069 / 2716 / 30573
Female	Landmark Year 5	9 / 31732 / 271 / 3287	88 / 18684 / 1390 / 15137	185 / 7749 / 2378 / 24987
Female	Landmark Year 10	14 / 16069 / 223 / 2368	95 / 7749 / 961 / 9869	151 / 1391 / 1511 / 15621
Hispanic/Latino	Landmark Year 1	29 / 41619 / 256 / 2653	168 / 29252 / 1761 / 13376	304 / 15815 / 3567 / 24871
Hispanic/Latino	Landmark Year 5	32 / 29252 / 293 / 2957	146 / 18182 / 1750 / 12456	273 / 7905 / 3203 / 21153
Hispanic/Latino	Landmark Year 10	21 / 15815 / 307 / 2029	126 / 7905 / 1411 / 8730	225 / 1417 / 2097 / 14433
Male	Landmark Year 1	540 / 619560 / 6939 / 31836	2954 / 441441 / 46289 / 168191	5535 / 232647 / 91323 / 329370
Male	Landmark Year 5	530 / 441441 / 8554 / 36253	2660 / 269544 / 45474 / 169100	4894 / 108550 / 79051 / 294283
Male	Landmark Year 10	410 / 232647 / 6874 / 29263	2193 / 108550 / 32337 / 126114	3406 / 16026 / 46963 / 202799
Most recent eGFR at landmark < 60	Landmark Year 1	451 / 59614 / 1221 / 4073	2046 / 36533 / 6977 / 19803	3188 / 16528 / 12173 / 33470
Most recent eGFR at landmark < 60	Landmark Year 5	446 / 54733 / 1936 / 5560	1960 / 27777 / 8670 / 24268	2908 / 9241 / 13425 / 37101
Most recent eGFR at landmark < 60	Landmark Year 10	371 / 40196 / 1914 / 6166	1687 / 14929 / 8043 / 23988	2226 / 1656 / 10620 / 34145
Most recent eGFR at landmark > 60	Landmark Year 1	118 / 606014 / 5914 / 31030	1015 / 436640 / 40659 / 164762	2549 / 232188 / 81866 / 326473
Most recent eGFR at landmark > 60	Landmark Year 5	93 / 418440 / 6889 / 33980	788 / 260451 / 38194 / 159969	2171 / 107058 / 68004 / 282169
Most recent eGFR at landmark > 60	Landmark Year 10	53 / 208520 / 5183 / 25465	601 / 101370 / 25255 / 111995	1331 / 15761 / 37854 / 184275
Non-Hispanic	Landmark Year 1	505 / 598953 / 6222 / 30920	2742 / 426956 / 42604 / 164298	5194 / 223875 / 85159 / 322372
Non-Hispanic	Landmark Year 5	476 / 426956 / 8044 / 35175	2495 / 259623 / 42915 / 165618	4623 / 103970 / 74727 / 287331
Non-Hispanic	Landmark Year 10	391 / 223875 / 6510 / 28515	2086 / 103970 / 30638 / 122597	3210 / 15362 / 44556 / 196163
White/Caucasian	Landmark Year 1	267 / 452104 / 5036 / 23450	1569 / 321658 / 33997 / 123633	2967 / 169373 / 67825 / 240692
White/Caucasian	Landmark Year 5	282 / 321658 / 6361 / 26553	1437 / 196274 / 34089 / 123054	2609 / 78635 / 59475 / 214135
White/Caucasian	Landmark Year 10	216 / 169373 / 5167 / 21259	1145 / 78635 / 24453 / 91782	1781 / 11176 / 35511 / 147547

## Sheet: Table C
Table C. Conditions and Procedures Extraction
Feature Info		VHA	Pattern Vocabulary	AOU
Feature Name	Domain	Patterns	Field Queried	SQL patterns (AOU)	Concept_Ancestor_IDs
12-lead Electrocardiogram	Procedures	93000|93005|93010|93225	CPTCode	--	--
ADPKD	Conditions	^753.1[23]	ICD9Code	--	--
ADPKD	Conditions	^Q61.[23]	ICD10Code	--	--
Adverse Effects of Antiepileptic, Sedatives-Hypnotics, and Antiparkinsonism drugs	Conditions	^967.[08]|^968.0|^969.[12345]|^e851.|^e852.[01234589]|^e853.[01289]|^e937.[08]|^e938.0|^e939.[1245]|^e980.[123]	ICD9Code	--	--
Adverse Effects of Antiepileptic, Sedatives-Hypnotics, and Antiparkinsonism drugs	Conditions	^T42	ICD10Code	--	--
Adverse Effects of Non-opioid Analgesics, Antipyretics and Antirheumatics	Conditions	^967.[08]|^968.[012345]|^e850.4|^e851.|^e852.[01234589]|^e853.[01289]|^e935.4|^e937.[089]|^e939.[1245]|^e980.[13]	ICD9Code	--	--
Adverse Effects of Non-opioid Analgesics, Antipyretics and Antirheumatics	Conditions	^T39	ICD10Code	--	--
Adverse Effects of Other Drugs	Conditions	^969.|^970.1|^e940.1|^e850.3|^e855.[012345689]|^e854.[013]|^e939.[067]|^965.[16]|^e935.[36]|^e980.[45]	ICD9Code	--	--
Adverse Effects of Other Drugs	Conditions	^T40.[5789]|^T4[13]	ICD10Code	--	--
Amphetamine Use Disorder	Conditions	^304.4|^305.7	ICD9Code	--	--
Amphetamine Use Disorder	Conditions	^F15.	ICD10Code	--	--
Amputation	Conditions	^8[89][567]|^v49.[67]	ICD9Code	--	--
Amputation	Conditions	^S68|^S88	ICD10Code	--	--
Arrhythmias	Conditions	^426.1[013]|^426.[234678]|^426.5[0123]|^427.[02]|^427.31|^427.60|^427.9|^785.0|^v45.0|^v53.3	ICD9Code	'426.2%', '426.3%', '426.4%', '426.6%', '426.7%', '426.8%', '426.10%', '426.11%', '426.13%', '427.0%', '427.2%', '427.9%', '427.31%', '427.60%', '785.0%', 'v45.0%', 'v53.3%', '426.50%', '426.51%', '426.52%', '426.53%'	--
Arrhythmias	Conditions	^I4[89]	ICD10Code	'I48%', 'I49%'	--
Artery Scan	Procedures	93875|93880|9392[2346]	CPTCode	--	--
Arthropathies and autoinflammatory syndromes	Conditions	^701.0|^71[04]|^72[05]	ICD9Code	--	--
Arthropathies and autoinflammatory syndromes	Conditions	^M0[23456]|^M1[23]|^M45|^M32	ICD10Code	--	--
Back Pain	Conditions	^72[01234]	ICD9Code	'720.%', '721.%', '722.%', '723.%', '724.%'	--
Back Pain	Conditions	^G54.[134]|^M43.[013589]|^M45.[0456789]|^M46.[01489]|^M4[789]|^M5[134]|^Q76|^S23|^S33	ICD10Code	'G54.1%', 'G54.3%', 'G54.4%', 'M43.0%', 'M43.1%', 'M43.3%', 'M43.5%', 'M43.8%', 'M43.9%', 'M45.0%', 'M45.4%', 'M45.5%', 'M45.6%', 'M45.7%', 'M45.8%', 'M45.9%', 'M46.0%', 'M46.1%', 'M46.4%', 'M46.8%', 'M46.9%', 'M47%', 'M48%', 'M49%', 'M51%', 'M53%', 'M54%', 'Q76%', 'S23%', 'S33%'	--
Blindness, Low Vision, or Visual Disturbances	Conditions	^369	ICD9Code	--	--
Blindness, Low Vision, or Visual Disturbances	Conditions	^H5[34]	ICD10Code	--	--
Blood Pressure Monitoring	Procedures	93784|93790	CPTCode	--	--
Cancer	Conditions	^1[4-9]|^20[0-8]|^209.[01237]|^23[0-8]	ICD9Code	--	--
Cancer	Conditions	^C|^D0[0-9]|^D22|^D4[5-7]|^Q85.0[01239]	ICD10Code	--	--
Cardiac Rehabilitation	Procedures	9379[78]	CPTCode	--	--
Cardiac Stress Test	Procedures	9301[5678]|93350	CPTCode	--	--
Certain Mental Health Disorders	Conditions	^290.[89]|^293.[01234]|^295.00|^295.5|^296.82|^296.9|^300.1[1234569]|^300.[3456789]|^301.[13]|^301.21|^301.5[19]|^301.8[49]|^307.1|^307.5[12349]|^308|^309.[012349]|^309.8[239]|^31[124]|^780.1	ICD9Code	--	--
Certain Mental Health Disorders	Conditions	^F3[234]|^F4[45]|^F6[38]|^F9[01]|^R45.7	ICD10Code	--	--
Chest Pain	Conditions	^786.50	ICD9Code	--	--
Chest Pain	Conditions	^R07.[189]	ICD10Code	--	--
Chronic Pulmonary Disease	Conditions	^49|^506.4|^50[012345]	ICD9Code	'490.%', '491.%', '492.%', '493.%', '494.%', '495.%', '496.%', '506.4%', '500.%', '501.%', '502.%', '503.%', '504.%', '505.%'	--
Chronic Pulmonary Disease	Conditions	^J4[01234]|^J6	ICD10Code	'J40%', 'J41%', 'J42%', 'J43%', 'J44%', 'J6%'	--
Coagulopathies	Conditions	^286|^287.[1345]	ICD9Code	--	--
Coagulopathies	Conditions	^D6[56789]	ICD10Code	--	--
Concussion	Conditions	^850	ICD9Code	--	--
Concussion	Conditions	^S06.[019]	ICD10Code	--	--
Coronary Angiography	Procedures	93539|9354[035]|9355[56]	CPTCode	--	--
Coronary Artery Disease	Conditions	^411|^413|^414	ICD9Code	--	--
Coronary Artery Disease	Conditions	^I25	ICD10Code	--	--
Defibrillator	Procedures	93741	CPTCode	--	--
Deficiency Anemias	Conditions	^280.[189]|^281	ICD9Code	--	--
Deficiency Anemias	Conditions	^D50.[89]|^D51.[012389]|^D52.[0189]|^D653.[01289]	ICD10Code	--	--
Delirium Tremens	Conditions	^291	ICD9Code	--	--
Delirium Tremens	Conditions	^F10.2[3567]	ICD10Code	--	--
Dementia	Conditions	^046.[13]|^046.79|^290.[01234]|^291.2|^292.82|^294.[128]|^331.[01279]|^331.8[23]|^333.[04]	ICD9Code	--	--
Dementia	Conditions	^A81.[0289]|^F0[123]|^F10.29]|^F13.[29]|^F1[89].[129]|^G23.1|^G30.[0189]|^G31.09|^G31.83|^G90.3	ICD10Code	--	--
Diabetes Mellitus	Conditions	^250|^362.0[1-7]|^366.41	ICD9Code	--	201254, 201826, 43531011, 4008576, 442793, 443238, 4016045, 43531007, 45757079
Diabetes Mellitus	Conditions	^E1[013]|^E08|^O24[0138]	ICD10Code	--	201254, 201826, 43531011, 4008576, 442793, 443238, 4016045, 43531007, 45757079
Diabetic Retinopathy	Conditions	^249.5[01]|^250.5[0-3]|^362.0[1-7]	ICD9Code	--	--
Diabetic Retinopathy	Conditions	^E0[89].3[1-5]|^E1[013].3[1-5]	ICD10Code	--	--
Dialysis	Procedures	^050[57]F$|^36516$|^3690[1-9]$|^405[2-5]F$|^909[69][0-9]$|^9092[145]$|^9093[579]$|^9094[012347]$|^9095[1-9]$|^9097[06789]$|^9098[234589]$|^99512$|^99559$|^A475[05]$|^E1590$|^G2057$|^G807[56]$|^G871[45]$|^G8727$|^G8956$|^G924[01]$|^G926[456]$|^M0916$|^M092[038]$|^M093[1267]$|^M094[08]$|^M094[45]$|^M095[26]$|^S933[59]$	CPTCode	--	2108278, 46270935, 46269985, 40756908, 4230165, 762715, 619390, 44809035, 46270933, 1314420, 1126187, 764695, 4020892, 4049844, 4052537, 4120120, 44783963, 1524104, 43021420, 45757799, 37209515, 4195534, 1314422, 4323627, 37397621, 43021754, 1126186, 45763579, 37206603, 37206602, 4261183, 4052536, 4050862, 4052538, 4101363, 43021753, 4140007, 45763572, 4082257, 4030834, 4238836, 4050867, 4049845,…
Dialysis	Procedures	^39.951$|^54.981$	ICD9ProcedureCode	--	2108278, 46270935, 46269985, 40756908, 4230165, 762715, 619390, 44809035, 46270933, 1314420, 1126187, 764695, 4020892, 4049844, 4052537, 4120120, 44783963, 1524104, 43021420, 45757799, 37209515, 4195534, 1314422, 4323627, 37397621, 43021754, 1126186, 45763579, 37206603, 37206602, 4261183, 4052536, 4050862, 4052538, 4101363, 43021753, 4140007, 45763572, 4082257, 4030834, 4238836, 4050867, 4049845,…
Dialysis	Procedures	5A1D[07]0Z	ICD10ProcedureCode	--	2108278, 46270935, 46269985, 40756908, 4230165, 762715, 619390, 44809035, 46270933, 1314420, 1126187, 764695, 4020892, 4049844, 4052537, 4120120, 44783963, 1524104, 43021420, 45757799, 37209515, 4195534, 1314422, 4323627, 37397621, 43021754, 1126186, 45763579, 37206603, 37206602, 4261183, 4052536, 4050862, 4052538, 4101363, 43021753, 4140007, 45763572, 4082257, 4030834, 4238836, 4050867, 4049845,…
Dialysis	Conditions	^39.95[23]$|^54.98[23]$|^585.6|^792.5$|^99.78$|^v45.1$|^v45.1[12]$|^v56.[0128]$|^v56.3[12]$	ICD9Code	--	2108278, 46270935, 46269985, 40756908, 4230165, 762715, 619390, 44809035, 46270933, 1314420, 1126187, 764695, 4020892, 4049844, 4052537, 4120120, 44783963, 1524104, 43021420, 45757799, 37209515, 4195534, 1314422, 4323627, 37397621, 43021754, 1126186, 45763579, 37206603, 37206602, 4261183, 4052536, 4050862, 4052538, 4101363, 43021753, 4140007, 45763572, 4082257, 4030834, 4238836, 4050867, 4049845,…
Dialysis	Conditions	^N18.6|^R88.0$|^Z49.[03][12]$|^Z99.2$	ICD10Code	--	2108278, 46270935, 46269985, 40756908, 4230165, 762715, 619390, 44809035, 46270933, 1314420, 1126187, 764695, 4020892, 4049844, 4052537, 4120120, 44783963, 1524104, 43021420, 45757799, 37209515, 4195534, 1314422, 4323627, 37397621, 43021754, 1126186, 45763579, 37206603, 37206602, 4261183, 4052536, 4050862, 4052538, 4101363, 43021753, 4140007, 45763572, 4082257, 4030834, 4238836, 4050867, 4049845,…
Doppler	Procedures	93307|93320|93325	CPTCode	'93307', '93320', '93325', 'C8929'	--
ESRD/CKD Stage 5	Conditions	^403.[019]1|^404.[019][23]|^585.5	ICD9Code	--	43021247, 4027133, 4324887, 198185, 44782924, 4059129, 193782, 443919, 43020455, 44782690, 443611, 43020455, 44784439, 439694, 439695, 46270356, 46273164, 44784638, 44782717, 45757393, 43020437, 45757392, 43021864, 762973, 37018886, 45772751, 439694, 44784638
ESRD/CKD Stage 5	Conditions	^I12.0|^I13.11|^I13.2|^N18.5	ICD10Code	--	43021247, 4027133, 4324887, 198185, 44782924, 4059129, 193782, 443919, 43020455, 44782690, 443611, 43020455, 44784439, 439694, 439695, 46270356, 46273164, 44784638, 44782717, 45757393, 43020437, 45757392, 43021864, 762973, 37018886, 45772751, 439694, 44784638
Electrolyte Disorders	Conditions	^276	ICD9Code	'276%'	--
Electrolyte Disorders	Conditions	^E22.2|^E86.[019]|^E87.[012345678]	ICD10Code	'E22.2%', 'E86.0%', 'E86.1%', 'E86.9%', 'E87.0%', 'E87.1%', 'E87.2%', 'E87.3%', 'E87.4%', 'E87.5%', 'E87.6%', 'E87.7%', 'E87.8%'	--
FSGS	Conditions	^N04.1	ICD10Code	--	--
Falls	Conditions	^e880.[01]|^e880.[19]|^e881.[01]|^e88[2578].|^e883.[0129]|^e884.[01234569]|^e886.[09]|^e929.3|^e987.[0129]	ICD9Code	--	--
Falls	Conditions	^W[01]	ICD10Code	--	--
HIV	Conditions	^04[234]|^v08	ICD9Code	--	--
HIV	Conditions	^B20|^Z21	ICD10Code	--	--
Headaches	Conditions	^784.0|^307.81|^339|^346	ICD9Code	--	--
Headaches	Conditions	^G4[34]|^M54.81|^R51	ICD10Code	--	--
Heart Failure	Conditions	^398.91|^402.11|^402.91|^404.1[13]|^404.9[13]|^428	ICD9Code	--	--
Heart Failure	Conditions	^I50	ICD10Code	--	--
Hemolytic Anemias	Conditions	^280.0	ICD9Code	--	--
Hemolytic Anemias	Conditions	^D5[89]	ICD10Code	--	--
History of Proteinuria Dx	Conditions	^593.6|^791.0	ICD9Code	'593.6%', '791.0%'	--
History of Proteinuria Dx	Conditions	^R80.[012389]|^N06	ICD10Code	'R80.0%', 'R80.1%', 'R80.2%', 'R80.3%', 'R80.8%', 'R80.9%', 'N06%'	--
Homelessness	Conditions	^v60.0	ICD9Code	--	--
Homelessness	Conditions	^Z59.0	ICD10Code	--	--
Hypertension	Conditions	^401.[19]|^402.[19]0|^404.[19]0|^405.[19]	ICD9Code	'401.1%', '401.9%', '402.10%', '402.90%', '404.10%', '404.90%', '405.1%', '405.9%'	--
Hypertension	Conditions	^I1[01]	ICD10Code	'I10%', 'I11%'	--
Ischemic Stroke	Conditions	^433.[012389]1|^433.3|^434.91	ICD9Code	--	--
Ischemic Stroke	Conditions	^I63	ICD10Code	--	--
Kidney Transplant	Procedures	^5032[35789]|503[46]0|^50365|^50370|^50547|^7677[68]|^00868|^S2065	CPTCode	--	2211744, 2109586, 2101033, 42737578, 4322471, 2792053, 2109587, 2109588, 2774517, 2003626, 2774520, 4022805, 4197300, 4021107, 2774521, 2774518, 2109580, 2109581, 2109582, 2109583, 2109584, 2109585, 2721092, 2774519, 2774522, 4059356, 38001396, 38000894, 199991, 42539502, 4127554, 4128369, 4324887, 44811351, 4032423, 44808127, 35623146, 4125970, 44809340, 4128371, 4032295, 4032298, 45765975, 4481…
Kidney Transplant	Procedures	^55.69	ICD9ProcedureCode	--	2211744, 2109586, 2101033, 42737578, 4322471, 2792053, 2109587, 2109588, 2774517, 2003626, 2774520, 4022805, 4197300, 4021107, 2774521, 2774518, 2109580, 2109581, 2109582, 2109583, 2109584, 2109585, 2721092, 2774519, 2774522, 4059356, 38001396, 38000894, 199991, 42539502, 4127554, 4128369, 4324887, 44811351, 4032423, 44808127, 35623146, 4125970, 44809340, 4128371, 4032295, 4032298, 45765975, 4481…
Kidney Transplant	Procedures	^0TY[01]0Z[012]	ICD10ProcedureCode	--	2211744, 2109586, 2101033, 42737578, 4322471, 2792053, 2109587, 2109588, 2774517, 2003626, 2774520, 4022805, 4197300, 4021107, 2774521, 2774518, 2109580, 2109581, 2109582, 2109583, 2109584, 2109585, 2721092, 2774519, 2774522, 4059356, 38001396, 38000894, 199991, 42539502, 4127554, 4128369, 4324887, 44811351, 4032423, 44808127, 35623146, 4125970, 44809340, 4128371, 4032295, 4032298, 45765975, 4481…
Kidney Transplant	Conditions	^996.81|^v42.0	ICD9Code	--	2211744, 2109586, 2101033, 42737578, 4322471, 2792053, 2109587, 2109588, 2774517, 2003626, 2774520, 4022805, 4197300, 4021107, 2774521, 2774518, 2109580, 2109581, 2109582, 2109583, 2109584, 2109585, 2721092, 2774519, 2774522, 4059356, 38001396, 38000894, 199991, 42539502, 4127554, 4128369, 4324887, 44811351, 4032423, 44808127, 35623146, 4125970, 44809340, 4128371, 4032295, 4032298, 45765975, 4481…
Kidney Transplant	Conditions	^T86.1[01239]|^Z94.0	ICD10Code	--	2211744, 2109586, 2101033, 42737578, 4322471, 2792053, 2109587, 2109588, 2774517, 2003626, 2774520, 4022805, 4197300, 4021107, 2774521, 2774518, 2109580, 2109581, 2109582, 2109583, 2109584, 2109585, 2721092, 2774519, 2774522, 4059356, 38001396, 38000894, 199991, 42539502, 4127554, 4128369, 4324887, 44811351, 4032423, 44808127, 35623146, 4125970, 44809340, 4128371, 4032295, 4032298, 45765975, 4481…
Left Heart Catheterization	Procedures	93510	CPTCode	--	--
Liver Disease	Conditions	^070.3[23]|^070.54|^456.[012]|^571.[0235689]|^571.4[09]|^572.[38]|^v42.7	ICD9Code	'070.32%', '070.33%', '070.54%', '456.0%', '456.1%', '456.2%', '571.0%', '571.2%', '571.3%', '571.5%', '571.6%', '571.8%', '571.9%', '571.40%', '571.49%', '572.3%', '572.8%', 'v42.7%'	--
Liver Disease	Conditions	^K7[0123456]|^B18.|^I85	ICD10Code	'K70%', 'K71%', 'K72%', 'K73%', 'K74%', 'K75%', 'K76%', 'B18.%', 'I85%'	--
Lupus	Conditions	^695.4|^710.089	ICD9Code	--	--
Lupus	Conditions	^M32	ICD10Code	--	--
Myocardial Infarction	Conditions	^410|^412	ICD9Code	--	--
Myocardial Infarction	Conditions	^I2[12]|^I25.2	ICD10Code	--	--
Nephrotic Syndrome	Conditions	^581.9	ICD9Code	--	--
Nephrotic Syndrome	Conditions	^N04.[0-9]	ICD10Code	--	--
Neuropathy	Conditions	^256.60|^355.[09]|^357.[29]|^356	ICD9Code	'337.0', '337.00%', '337.09%', '337.1%', '356%', '357.2%', '250.61%', '250.63%', '250.60%', '250.62%'	--
Neuropathy	Conditions	^B02.2[23]|^E08.42|^E10.4[0123]|^E1[13].4|^G50.[089]|^G52.1|^G5[4567]|^G58.[789]|^G60.[2389]|^G61.9|^G62.[089]|^G90.09|^G99.0|^H46.[2389]|^H47.0|^M79.2	ICD10Code	'G99.0%', 'G90.0', 'G90.09%', 'G60%', 'E10.42%', 'E08.42%', 'E09.42%', 'E10.4%', 'E11.4%'	--
Obesity (Dx)	Conditions	^278.0	ICD9Code	'278.0%'	--
Obesity (Dx)	Conditions	^E66	ICD10Code	'E66%'	--
Old Myocardial Infarction	Conditions	^412	ICD9Code	--	--
Old Myocardial Infarction	Conditions	^I25.2	ICD10Code	--	--
OpioidOverdose	Conditions	^965.0|^e850.[012]|^e980.0|^e935.[012]	ICD9Code	--	--
OpioidOverdose	Conditions	^T40.[01234]	ICD10Code	--	--
Opoid Use Disorder	Conditions	^304.[07]|^305.5	ICD9Code	--	--
Opoid Use Disorder	Conditions	^F11	ICD10Code	--	--
Other Neurological Disorders	Conditions	^331.9|^332.0|^333.[45]|^340|^33[45]|^341.[1289]|^345.[014589]	ICD9Code	--	--
Other Neurological Disorders	Conditions	^G1[0123]|^G2[015]|^G31.[289]|^G32.[089]|^G35|^G36.[189]|^G37.[01234589]|^G40.01234589AB]|^G.[14]|^R47|^R56.[019]	ICD10Code	--	--
Other Substance Use Disorders	Conditions	^304.[5689|^305.[389]	ICD9Code	--	--
Other Substance Use Disorders	Conditions	^F1[1235689]	ICD10Code	--	--
Pacemaker	Procedures	9373[123]	CPTCode	--	--
Paralysis	Conditions	^342.[019]|^34[34]	ICD9Code	--	--
Paralysis	Conditions	^G04.1|^G11.4|^G80.[12]|^G8[123]	ICD10Code	--	--
Parkinsons	Conditions	^332	ICD9Code	--	--
Parkinsons	Conditions	^G20	ICD10Code	--	--
Plethysmography	Procedures	93720	CPTCode	--	--
Possible Alcohol-related Disorder (Dx)	Conditions	^291|^303|^305.0	ICD9Code	--	--
Possible Alcohol-related Disorder (Dx)	Conditions	^F10.	ICD10Code	--	--
Possible Depression	Conditions	^301.12|^300.4|^293.83|^298.0|^301.1|^311|^296.9|^309.0|^309.1|^296.82	ICD9Code	'301.12%', '300.4%', '293.83%', '298.0%', '301.1%', '311.%', '296.9%', '309.0%', '309.1%', '296.82%'	--
Possible Depression	Conditions	^F32|^F33	ICD10Code	'F32%', 'F33%'	--
Possible Nicotine Dependence (Dx)	Conditions	^305.1	ICD9Code	--	--
Possible Nicotine Dependence (Dx)	Conditions	^F17.2|^Z72.0	ICD10Code	--	--
Pulmonary Heart Disease	Conditions	^416|^417.9	ICD9Code	--	--
Pulmonary Heart Disease	Conditions	^I27	ICD10Code	--	--
Pyelonephritis	Conditions	^590.[0189]|^590.\.	ICD9Code	--	--
Pyelonephritis	Conditions	^N1[012]	ICD10Code	--	--
Rhythym Electrocardiogram	Procedures	9304[01]|93272	CPTCode	--	--
Sedative Use Disorder	Conditions	^304.1|^305.4	ICD9Code	--	--
Sedative Use Disorder	Conditions	^F13	ICD10Code	--	--
SleepDisorder	Conditions	^307.4|^327|^347|^780.5	ICD9Code	'307.4%', '327%', '347%', '780.5%'	--
SleepDisorder	Conditions	^G47	ICD10Code	'G47%'	--
Spinal Chord Injury	Conditions	^806.[0123456789]|^952.[0123489]	ICD9Code	--	--
Spinal Chord Injury	Conditions	^S14|^S24|^S34|^G82	ICD10Code	--	--
Stent	Procedures	92980	CPTCode	--	--
Traumatic Brain Injury	Conditions	^85[123456789]	ICD9Code	--	--
Traumatic Brain Injury	Conditions	^S06.[23456]	ICD10Code	--	--
Urolithiasis	Conditions	^59[24]	ICD9Code	--	--
Urolithiasis	Conditions	^N2[0123]	ICD10Code	--	--
Valve Disease	Conditions	^v42.4|^v43.3|^093.2|^39[456]|^397.[01]|^424.[0-8]|^424.9[01]|^746.[3456]	ICD9Code	--	--
Valve Disease	Conditions	^A52.0|^I0[56789]|^I3[456789]|^Q23.[0123]|^Z95.[234]	ICD10Code	--	--
Vascular Disease	Conditions	^441.[2479]|^447.1|^557.[19]|^v43.4|^440|^443.[123456789]	ICD9Code	--	--
Vascular Disease	Conditions	^I70.[12345678]|^I71.|^I72.|^I73.9	ICD10Code	--	--
Veinous Study	Procedures	93965|9397[061]	CPTCode	--	--
Weight Loss (Dx)	Conditions	^26[0123]|^783.21	ICD9Code	--	--
Weight Loss (Dx)	Conditions	^E4[0123456]|^R63.4|^R64	ICD10Code	--	--

## Sheet: Table D
Table D. Medications Extraction
Feature Info	VHA				AOU
Feature Name	Pattern	Patterns Field (VHA)	Exclude	Exact Match	Concept_Ancestor_IDs	Patterns (AOU)	Patterns Field (AOU)
Opioids for Pain	CN101	VAClassification	FALSE	FALSE	1102527, 1103314, 1110410, 1124957, 1126658, 1201620, 21604255, 21604269, 21604275, 21604283, 21604286, 21604288	--	--
Opioids for Pain	TRAMADOL	DrugNameWithoutDose	FALSE	FALSE	1102527, 1103314, 1110410, 1124957, 1126658, 1201620, 21604255, 21604269, 21604275, 21604283, 21604286, 21604288	--	--
Opioids for Pain	DOVERIN|NALOX|IPECAC|BUPRE	DrugNameWithDose	TRUE	FALSE	1102527, 1103314, 1110410, 1124957, 1126658, 1201620, 21604255, 21604269, 21604275, 21604283, 21604286, 21604288	--	--
Aspirin	ASPIRIN	DrugNameWithoutDose	FALSE	FALSE	1112807	--	--
DPP4	GLIPTIN	DrugNameWithDose	FALSE	FALSE	1123618, 1123627, 21600749, 21600765, 21600775, 21600779, 21600783, 21600788	gliptin	standard_concept_name
GLP1	GLUTIDE|EXENATIDE|LIXISENATIDE|SEMAGLUTIDE|TIRZEPATIDE	DrugNameWithDose	FALSE	FALSE	1123618, 1123627, 21600749, 21600765, 21600775, 21600779, 21600783, 21600788	glutide|exenatide|lixisenatide|semaglutide|tirzepatide	standard_concept_name
SGLT2	FLOZIN	DrugNameWithDose	FALSE	FALSE	1123618, 1123627, 21600749, 21600765, 21600775, 21600779, 21600783, 21600788	flozin	standard_concept_name
Sulfonylureas	PIRIDE|PIZIDE|GLYBURIDE|TOLAZAMIDE|TOLBUTAMIDE|CHLORPROPAMIDE	DrugNameWithDose	FALSE	FALSE	1123618, 1123627, 21600749, 21600765, 21600775, 21600779, 21600783, 21600788	piride|pizide|glyburide|tolazamide|tolbutamide|chlorpropamide	standard_concept_name
Thiazolidinedione	GLITAZONE	DrugNameWithDose	FALSE	FALSE	1123618, 1123627, 21600749, 21600765, 21600775, 21600779, 21600783, 21600788	glitazone	standard_concept_name
Anticoagulants	BL110	VAClassification	FALSE	TRUE	1310149, 1315865, 21600972, 21601019, 43534760	--	--
Metformin	METFORMIN	DrugNameWithoutDose	FALSE	TRUE	1503297	--	--
Glucagon	GLUCAGON	DrugNameWithoutDose	FALSE	FALSE	1560278	--	--
Proton Pump Inhibitors	PRAZOLE	DrugNameWithDose	FALSE	FALSE	21600095	--	--
Proton Pump Inhibitors	ARIPIPRAZOLE	DrugNameWithDose	TRUE	FALSE	21600095	--	--
Proton Pump Inhibitors	BREXPIPRAZOLE	DrugNameWithDose	TRUE	FALSE	21600095	--	--
ACE Inhibitors	CV800	VAClassification	FALSE	TRUE	21600381, 21601461, 21601560, 21601664, 21601744, 21601782	pril	standard_concept_name
Angiotensin II Receptor Blockers	CV805	VAClassification	FALSE	TRUE	21600381, 21601461, 21601560, 21601664, 21601744, 21601782	artan	standard_concept_name
Beta Blockers	CV100	VAClassification	FALSE	TRUE	21600381, 21601461, 21601560, 21601664, 21601744, 21601782	olol|alol|ilol	standard_concept_name
Calcium Channel Blockers	CV200	VAClassification	FALSE	TRUE	21600381, 21601461, 21601560, 21601664, 21601744, 21601782	pine|zem|plendil|verapamil	standard_concept_name
Corticosteroids	HS05[012]	VAClassification	FALSE	FALSE	21600652, 21602723, 21602745, 21603283	--	--
Insulin	HS501	VAClassification	FALSE	FALSE	21600713	--	--
Bile Acid Sequestrants	COLESTIPOL|CHOLESTYRAMINE	DrugNameWithoutDose	FALSE	FALSE	21601853	colestipol|cholestyramine|colesevelam	standard_concept_name
Ezetimibe	EZETIMIBE	DrugNameWithoutDose	FALSE	FALSE	21601853	ezetimibe	standard_concept_name
Fibrates	GEMFIBROZIL|FIBRATE|FIBRIC	DrugNameWithDose	FALSE	FALSE	21601853	gemfibrozil|fibrate|fibric	standard_concept_name
High-Dose Statins	SIMVASTATIN (TAB |)80[ ]*MG|ATORVASTATIN (CALCIUM |CA |TAB |)[48]0[ ]*MG|ROSUVASTATIN (CALCIUM |CA |TAB |)[24]0[ ]*MG	DrugNameWithDose	FALSE	FALSE	21601853	simvastatin 80|atorvastatin [48]0|rosuvastatin [24]0|rosuvastatin calcium [24]0	standard_concept_name
Low-Dose Statins	SIMVASTATIN (TAB |)(5|10)[ ]*MG|ATORVASTATIN (CALCIUM |CA |TAB |)5[ ]*MG|ROSUVASTATIN (CALCIUM |CA |TAB |)2\.5[ ]*MG|LOVASTATIN [12]0[ ]*MG|PRAVASTATIN (NA |)(5|10|20)[ ]*MG|FLUVASTATIN (NA |)[24]0[ ]*MG	DrugNameWithDose	FALSE	FALSE	21601853	simvastatin (5|10)|atorvastatin 5|rosuvastatin 2\.5|rosuvastatin calcium 2\.5|lovastatin [12]0|pravastatin (5|10|20)|pravastatin sodium (5|10|20)|fluvastatin [24]0	standard_concept_name
Medium-Dose Statins	SIMVASTATIN (TAB |)[24]0[ ]*MG|ATORVASTATIN (CALCIUM |CA |TAB |)[12]0[ ]*MG|ROSUVASTATIN (CALCIUM |CA |TABLET |)(5|10)[ ]*MG|PRAVASTATIN (NA |)[48]0[ ]*MG|LOVASTATIN 40[ ]*MG|FLUVASTATIN (NA |)80[ ]*MG|PITAVASTATIN.* [1-4][ ]*MG	DrugNameWithDose	FALSE	FALSE	21601853	simvastatin [24]0|atorvastatin [12]0|rosuvastatin (5|10)|rosuvastatin calcium (5|10)|pravastatin [48]0|pravastatin sodium [48]0|lovastatin [46]0|fluvastatin 80|pitavastatin [1-4]|pitavastatin calcium [1-4]|pitavastatin magnesium [1-4]	standard_concept_name
Niacin	NIACIN |NIACIN$	DrugNameWithDose	FALSE	FALSE	21601853	niacin	standard_concept_name
Statins	VASTATIN	DrugNameWithDose	FALSE	FALSE	21601853	statin	standard_concept_name
Antipsychotics	CHLORPROMAZINE|FLUPHENAZINE|PERPHENAZINE|THIORIDAZINE|THIOTHIXENE|TRIFLUOPERAZINE|ARIPIPRAZOLE|ASENAPINEBREXPIPRAZOLE|CARIPRAZINE|CLOZAPINE|HALOPERIDOL|ILOPERIDONE|LOXAPINE|LURASIDONE|OLANZAPINE|PALIPERIDONE|PIMAVANSERINQUETIAPINE|RISPERIDONE|ZIPRASIDONE|LITHIUM|ACETOPHENAZINE|CHLORPROTHIXENEDROPERIDOL|FLUPHENAZINE|HALOPERIDOL|ILOPERIDONE|LURASIDONE|MESORIDAZINE|MOLINDONE|PIMOZIDE|PROCHLORPERAZIN…	DrugNameWithoutDose	FALSE	FALSE	21604490	--	--
2nd Generation Beta Blockers	METOPROLOL|ATENOLOL|BISOPROLOL	DrugNameWithoutDose	FALSE	FALSE	--	--	--
3rd Generation Beta Blockers	CARVEDILOL|NEBIVOLOL	DrugNameWithoutDose	FALSE	FALSE	--	--	--
Alpha Blockers	CV150	VAClassification	FALSE	TRUE	--	--	--
AntiAnginals	CV250	VAClassification	FALSE	TRUE	--	--	--
AntiNeoplastics	AN	VAClassification	FALSE	FALSE	--	--	--
Antiarrhythmics	CV300	VAClassification	FALSE	TRUE	--	--	--
Antibiotics	AM[1-6]	VAClassification	FALSE	FALSE	--	--	--
Antihypertensive Combination Drugs	CV400	VAClassification	FALSE	TRUE	--	--	--
Antivirals	AM800	VAClassification	FALSE	TRUE	--	--	--
Any Drug Prescribed		DrugNameWithoutDose	FALSE	FALSE	--	--	--
Digitalis Glycosides	CV050	VAClassification	FALSE	TRUE	--	--	--
Ethinyl Estradiol	ETHINYL ESTRADIOL	DrugNameWithoutDose	FALSE	FALSE	--	--	--
Levothyroxine	LEVOTHYROXINE	DrugNameWithoutDose	FALSE	FALSE	--	--	--
Loop Diuretics	CV702	VAClassification	FALSE	TRUE	--	--	--
NSAID	CN104|MS102	VAClassification	FALSE	FALSE	--	--	--
Other Antihypertensive Medications	CV490	VAClassification	FALSE	TRUE	--	--	--
Other Glucose-lowering Medications	MIGLITOL|REPAGLINIDE|ACARBOSE|NATEGLINIDE	DrugNameWithDose	FALSE	FALSE	--	--	--
Peripheral Vasodilators	CV500	VAClassification	FALSE	TRUE	--	--	--
Platelet Aggregation Inhibitors	BL117	VAClassification	FALSE	TRUE	--	--	--
Potassium Sparing Diuretics	CV704	VAClassification	FALSE	TRUE	--	--	--
Protease Inhibitors	NAVIR	DrugNameWithDose	FALSE	FALSE	--	--	--
Stimulants	AMPHETAMINE|METHYLPHENIDATE|MODAFINIL	DrugNameWithoutDose	FALSE	FALSE	--	--	--
Thiazide Diuretics	CV701	VAClassification	FALSE	TRUE	--	--	--

## Sheet: Table E
Table E. Biomarker Extraction
Marker Info					VHA			AOU
Domain	Marker Name	Lower Limit	Upper Limit	Categories	MVP Shortname	Percent Missing (Training Set)	Marker Form for Variable Selection	Concept_Ancestor_IDs
Labs	Alanine Aminotransferase (ALT)	0	1e+06	NA; [0, 7); [55, 1e+06]	ALT	5.7283	imputed	37047736, 4146380
Labs	Albumin (Serum, Plasma, Blood)	0.8	10	NA; [0.8, 3.4)	Albumin	9.1036	imputed	37036806, 37048896, 37074175, 4017497
Labs	Alkaline Phosphatase (ALP)	5	5000	NA; [5, 20); [140, 5000]	Phosphatase Alkaline	5.0219	imputed	3001110, 3035995, 4230636
Labs	Amylase	10	1500	NA; [10, 4); [140, 1500]	Amylase	89.0326	categorized	--
Labs	Anti-Cyclic Citrullinated Peptide (CCP)	5	300	NA; [40, 300]	CCP	99.5142	categorized	--
Labs	Aspartate Aminotransferase (AST)	0	8000	NA; [0, 10); [40, 8000]	AST	48.0787	categorized	3013721, 3037081, 36305398
Labs	Basophil count	0	0.5	NA	Baso - Abs	61.8916	categorized	3006315, 3013429, 3027651
Labs	Basophils	0.2	2.1	NA; [0.2, 0.5); [1, 2.1]	Baso - Fra	32.2405	imputed	3022096, 3013869, 3009797
Labs	Bicarbonate or CO2	5	55	NA; [5, 22); [28, 55]	Bicarbonate	3.813	imputed	37025013, 37052094, 37057819, 37068572, 40483572, 37042332, 37057658, 3009609, 3014094, 3031147, 3010140, 3049133, 3018225, 3037663
Labs	Bilirubin in Urine	0	3	NA; [1, 3]	Bilirubin Stick	24.2801	imputed	37034025, 37043080
Labs	Blood Urea Nitrogen (BUN)	0.2	400	NA; [20, 200); [200, 400]	BUN - BSP	3.7231	imputed	37034280, 37057676, 4074649
Labs	C-Reactive Protein (CRP)	0.1	1000	NA; [10, 1000]	CRP	89.3167	categorized	3010156, 3020460
Labs	Calcium	6.5	18	NA; [6.5, 8); [10.4, 18]	Calcium - BSP	46.4402	categorized	37035164, 37057542, 4193434
Labs	Chloride (Cl)	60	150	NA; [60, 92); [109, 150]	Chloride - BSP	4.2067	imputed	37025347, 37027122, 37038125, 37045131, 37071140, 37072330, 4019545
Labs	Conjugated Bilirubin	0	20	NA; [0.3, 20]	Bilirubin Direct	58.2078	categorized	37027118, 37028490
Labs	Eosinophil count	0	30	NA	Eos - Abs	24.5515	imputed	3013115, 3028615, 3009932
Labs	Eosinophils	0	10	NA; [0, 1); [4, 10]	Eos - Fra	14.378	imputed	3006504, 3010457, 3015956
Labs	Erythrocyte Sedimentation Rate (ESR)	0.1	150	NA; [20 (Male >= 50yo) or 15 (Male < 50yo) or 30 (Female >= 50yo) or 20 (Female < 50yo), 150]	ESR	87.6093	categorized	--
Labs	Estimated Glomerular Filtration (eGFR)	0	Inf	NA; [0, 15); [15, 30); [30, 45); [45, 60); [60, 90)	--	3.0669	imputed	See Serum Creatinine
Labs	Gamma-Glutamyl Transpeptidase (GGTP)	0	1500	NA; [40, 1500]	GGTP	83.9767	categorized	--
Labs	Glucose	30	1500	NA; [30, 70); [100, 125); [125, 150); [150, 1500]	Glucose	1.4585	imputed	3037110, 4144235, 4182052, 4249006, 37035201, 37023397, 37030222, 37034437, 37065054, 37060543
Labs	Glucose (FingerStick)	30	400	NA; [100, 125); [125, 400]	Glucose - FS	79.6773	categorized	--
Labs	HbA1c	3	20	NA; [6, 7); [7, 8); [8, 9); [9, 20]	A1C	5.9846	imputed	3004410, 3005673, 4184637
Labs	Hematocrit	15	75	NA; [15, 40 (Male) or 36 (Female)); [54 (Male) or 46 (Female), 75]	HCT	5.1659	imputed	3009542, 3023314
Labs	Hemoglobin	5	25	NA; [5, 10 (Male) or 9 (Female)); [11 (Male) or 10 (Female), 12 (Male) or 11 (Female)); [10 (Male) or 9 (Female), 11 (Male) or 10 (Female))	Hemoglobin	3.7769	imputed	3000963, 3027484
Labs	High-Density Lipoprotein Cholesterol (HDLC)	8.5	120	NA; [8.5, 40); [40, 60); [90, 120]	HDLC	3.5186	imputed	37035033, 4101713
Labs	International Standardized Ratio (INR)	0.5	5.5	NA; [1, 2); [2, 3); [3, 5.5]	INR	61.891	categorized	40779364
Labs	Low-Density Lipoprotein Cholesterol (LDLC)	10	500	NA; [100, 130); [130, 160); [160, 190); [190, 500]	LDLC	4.4492	imputed	3009966, 3028288, 3028437, 3053341, 3035009
Labs	Lymphocyte Fraction	5	75	NA; [5, 20); [40, 75]	Lymph - Fra	22.611	imputed	3002030, 3037511, 3038058
Labs	Lymphocyte count	0.2	15	NA	Lymph - Abs	36.4871	imputed	--
Labs	Magnesium (Mg)	0.5	8	NA; [0.5, 1.6); [2.8, 8]	Mg - BSP	67.2076	categorized	37062081
Labs	Mean Corpuscular Hemoglobin	10	50	NA; [10, 28); [32, 50]	MCH	4.1496	imputed	40772748
Labs	Mean Corpuscular Hemoglobin Concentration	25	45	NA; [25, 32); [36, 45]	MCHC	4.6693	imputed	37045413
Labs	Mean Corpuscular Volume	40	200	NA; [40, 81); [97, 200]	MCV	4.2145	imputed	37065843
Labs	Mean Platelet Volume (MPV)	5	15	NA; [5, 8); [12, 15]	MPV	22.4868	imputed	37071701
Labs	Monocyte count	0.1	5	NA	Mono - Abs	32.5991	imputed	--
Labs	Monocytes	0	20	NA; [0, 2); [8, 20]	Mono - Fra	20.1783	imputed	--
Labs	Neutrophil count	0.1	50	NA	Neut - Abs	40.4272	categorized	3017732, 3013650, 3017501
Labs	Neutrophils	0	85	NA; [0, 55); [70, 85]	Neut - Fra	31.9433	imputed	3018010, 3008342, 3027368
Labs	Platelet Count	10	4000	NA; [10, 150); [440, 4000]	Platelet	3.9074	imputed	3006297, 3007461, 3016682, 3024929, 3031586
Labs	Potassium	2	8.5	NA; [2, 3.5); [5.1, 8.5]	Potas - BSP	1.6783	imputed	37024456, 37039728, 37042511, 37049716, 37055673, 37074594, 4207483
Labs	Prothrombin Time	5	85	NA; [5, 10); [13, 85]	PT	78.267	categorized	3002417, 3034426
Labs	Red Blood Cell Distribution Width	4	40	NA; [4, 12); [15, 40]	RDW	8.0237	imputed	3002385, 3019897
Labs	Red Blood Cells	2	8	NA; [2, 4.5 (Male) or 3.8 (Female)); [5.5 (Male) or 4.8 (Female), 8]	RBC	5.6102	imputed	3020416, 3026361, 3027017
Labs	Serum Creatinine	0.2	10	NA	Creat - BSP	3.0669	imputed	--
Labs	Sodium	95	225	NA; [95, 134); [146, 225]	Sodium - BSP	1.4081	imputed	37035773, 37036048, 37055139, 37061512, 37074940
Labs	Total Bilirubin	0.1	30	NA; [1.2, 30]	Bilirubin Total	6.2482	imputed	37046070, 37038273
Labs	Total Cholesterol	50	600	NA; [200, 220); [220, 600]	TotChol	5.5069	imputed	3027114
Labs	Total Creatine Kinase	5	2000	NA; [200, 2000]	TotalCK	99.704	categorized	3007220
Labs	Total Protein	4	50	NA; [4, 6); [8.3, 50]	Total_Prot	15.7779	imputed	--
Labs	Triglycerides	15	2000	NA; [150, 200); [200, 2000]	Trig	3.5507	imputed	3007943, 3022038, 3022192, 3027997
Labs	Troponin	0	0.7	NA; [0.4, 0.7]	Troponin I	90.894	categorized	37073332, 4021291
Labs	Uric Acid	0.5	20	NA; [7.2 (Male) or 6.1 (Female), 20]	Uric Acid	75.1825	categorized	3037556, 4313992
Labs	Urine Albumin:Creatinine Ratio (UACR)	0.1	20000	NA; [30, 300); [300, 20000]	Microalbumin/creatinine ratio; Microalbumin/Creatinine	79.7912	categorized	3000034, 3012516, 3039775, 4152996, 3001349, 3017250, 3037052, 4150621, 3001802, 3034485, 4108431
Labs	White Blood Cell Count	1	100	NA; [1, 4); [12, 100]	WBC	8.2435	imputed	3000905, 3003282, 3010813
Vitals	Body Mass Index (BMI)	10	100	NA; [10, 18.5); [25, 30); [30, 100]	--	0.5243	imputed	3036277, 3023540, 3025315, 3013762, 3027492, 3010220, 3038553, 4245997
Vitals	Diastolic Blood Pressure (DBP)	30	200	NA	--	0.3894	imputed	3012888, 3019962, 3034703, 4154790
Vitals	Heart Rate	25	175	NA; [25, 66 (Male) or 70 (Female)); [82 (Male) or 85 (Female), 175]	--	0.4051	imputed	3001376, 3003841, 3022318, 3027018, 4301868
Vitals	Oxygen Saturation	80	100	NA; [80, 88); [88, 91); [91, 95)	--	22.8972	imputed	3013502, 37026660, 37032414, 37072906, 40762499
Vitals	Pain	0	10	NA; [0, 10]	--	13.2253	imputed	21494994, 3035819, 4137083, 43055141, 4022240, 4235567, 4234651, 40664844, 3034263, 2617908, 40664654
Vitals	Pulse Pressure	10	150	NA; [10, 30); [50, 70); [70, 90); [90, 150]	--	0.3894	imputed	See Systolic Blood Pressure and Diastolic Blood Pressure
Vitals	Respiration Rate	5	100	NA; [17, 20); [20, 100]	--	1.3547	imputed	--
Vitals	Systolic Blood Pressure (SBP)	50	300	NA; [50, 90); [120, 300]; [130, 140); [140, 300]	--	0.3894	imputed	3004249, 3018586, 3035856, 4152194, 40758413

## Sheet: Table F
Table F. The Number of Repeated Measures of Biomarkers Across Biobanks and Event Status
	Overall		ESRD		Death without ESRD		No Events
Variable	VHA 708,435 (100%)	AoU 13,223 (100%)	VHA 8,955 (1.26%)	AoU 219 (1.66%)	VHA 136,666 (19.3%)	AoU 372 (2.81%)	VHA 562,814 (79.4%)	AoU 12,632 (95.5%)
Body Mass Index (BMI)	23 (10 - 48)	25 (10 - 46)	77 (42 - 125)	53 (28.5 - 79.5)	32 (14 - 61)	35.5 (13 - 55.2)	21 (9 - 44)	25 (10 - 46)
Heart Rate	30 (12 - 67)	21 (7 - 41)	111 (58 - 194)	46 (20.5 - 73.5)	46 (19 - 94)	30 (10 - 48)	27 (11 - 59)	21 (7 - 40)
Oxygen Saturation	20 (8 - 44)	0 (0 - 3)	69 (32 - 124)	1 (0 - 12)	27 (10 - 60)	1 (0 - 2)	19 (8 - 40)	0 (0 - 3)
Pain	13 (4 - 33)	0 (0 - 0)	45 (18 - 95)	0 (0 - 1.5)	20 (6 - 49)	0 (0 - 0)	11 (4 - 29)	0 (0 - 0)
Diastolic Blood Pressure (DBP)	30 (12 - 67)	25 (9 - 48)	111 (59 - 195)	56 (26 - 81)	46 (19 - 94)	37 (14 - 56)	27 (11 - 59)	25 (9 - 47)
Pulse Pressure	30 (12 - 67)	25 (9 - 48)	111 (59 - 195)	56 (26 - 81)	46 (19 - 94)	37 (14 - 56)	27 (11 - 59)	25 (9 - 47)
Systolic Blood Pressure (SBP)	30 (12 - 67)	25 (9 - 48)	111 (59 - 195)	56 (26 - 81)	46 (19 - 94)	37 (14 - 56)	27 (11 - 59)	25 (9 - 47)
Alanine Aminotransferase (ALT)	13 (6 - 24)	8 (3 - 17)	33 (18 - 57)	25 (13 - 47)	17 (8 - 31)	15 (7 - 27)	12 (5 - 22)	8 (3 - 16)
Albumin (Serum, Plasma, Blood)	12 (5 - 24)	8 (3 - 16)	42 (22 - 72)	29 (14.5 - 48)	17 (7 - 32)	13 (6 - 25)	11 (5 - 22)	7 (3 - 15)
Alkaline Phosphatase (ALP)	12 (6 - 24)	7 (3 - 15)	35 (19 - 59)	24 (12 - 46)	17 (8 - 31)	13 (6 - 25)	11 (5 - 22)	7 (3 - 15)
Aspartate Aminotransferase (AST)	3 (0 - 14)	8 (3 - 16)	9 (0 - 35)	26 (13.5 - 47)	4 (0 - 18)	14 (6.75 - 27)	3 (0 - 13)	8 (3 - 16)
Basophil count	1 (0 - 9)	4 (1 - 10)	2 (0 - 30)	18 (8 - 37)	1 (0 - 12)	11.5 (4 - 22)	1 (0 - 8)	4 (1 - 10)
Basophils	6 (1 - 16)	5 (2 - 11)	23 (3 - 53)	19 (9 - 37)	9 (1 - 23)	11 (4 - 20)	6 (1 - 15)	5 (2 - 10)
Bicarbonate or CO2	17 (7 - 34)	11 (4 - 23)	72 (35 - 130)	39 (18.5 - 61)	25 (11 - 53)	20.5 (9 - 39.2)	15 (6 - 29)	10 (4 - 22)
Bilirubin in Urine	5 (2 - 12)	0 (0 - 0)	15 (7 - 27)	0 (0 - 0)	7 (2 - 14)	0 (0 - 0)	5 (1 - 12)	0 (0 - 0)
Blood Urea Nitrogen (BUN)	17 (7 - 34)	11 (4.5 - 23)	70 (34 - 128)	42 (20.5 - 65)	25 (11 - 51)	21 (10 - 40)	15 (7 - 30)	11 (4 - 22)
C-Reactive Protein (CRP)	0 (0 - 1)	0 (0 - 1)	1 (0 - 3)	1 (0 - 3)	0 (0 - 1)	1 (0 - 3)	0 (0 - 1)	0 (0 - 1)
Calcium	4 (0 - 18)	11 (4 - 23)	24 (0 - 74)	40 (20 - 62)	6 (0 - 26)	21 (9.75 - 38.2)	4 (0 - 16)	11 (4 - 22)
Chloride (Cl)	17 (7 - 33)	12 (5 - 23)	69 (34 - 124)	41 (21.5 - 64.5)	25 (11 - 51)	21 (9.75 - 41)	15 (7 - 29)	11 (5 - 22)
Conjugated Bilirubin	1 (0 - 4)	1 (0 - 4)	4 (1 - 12)	7 (2 - 17)	2 (0 - 7)	3 (1 - 8)	1 (0 - 4)	1 (0 - 3)
Eosinophil count	9 (3 - 20)	4 (1 - 11)	35 (13 - 72)	20 (8.5 - 40)	13 (4 - 30)	12 (5 - 24)	8 (3 - 18)	4 (1 - 10)
Eosinophils	10 (4 - 22)	5 (2 - 12)	39 (17 - 78)	23 (10 - 44.5)	15 (6 - 34)	12 (4 - 23)	9 (3 - 19)	5 (2 - 12)
Estimated Glomerular Filtration (eGFR)	17 (7 - 34)	15 (6 - 34)	67 (32 - 118)	94 (50 - 154)	25 (11 - 52)	50 (21.8 - 86.5)	15 (7 - 30)	14 (6 - 31)
Glucose	18 (8 - 39)	13 (6 - 26)	85 (40 - 173)	43 (22.5 - 67)	29 (12 - 68)	22.5 (11 - 41.2)	16 (7 - 33)	13 (5 - 25)
HbA1c	11 (5 - 19)	8 (3 - 16)	19 (10 - 30)	14 (6 - 30)	11 (5 - 19)	8 (3 - 18.2)	11 (5 - 19)	8 (3 - 15)
Hematocrit	14 (6 - 28)	8 (3 - 18)	60 (28 - 114)	35 (17 - 59)	21 (9 - 45)	18 (8 - 32.2)	12 (5 - 24)	8 (3 - 17)
Hemoglobin	14 (6 - 28)	8 (3 - 18)	62 (29 - 117)	35 (17 - 58.5)	22 (9 - 47)	16.5 (7 - 33)	12 (6 - 24)	8 (3 - 17)
High-Density Lipoprotein Cholesterol (HDLC)	10 (5 - 18)	6 (3 - 11)	17 (10 - 26)	10 (5 - 19)	10 (5 - 17)	6 (2 - 11)	10 (5 - 17)	5 (3 - 11)
International Standardized Ratio (INR)	1 (0 - 5)	1 (0 - 4)	11 (3 - 34)	9 (5 - 19)	3 (1 - 13)	5 (2 - 13)	1 (0 - 3)	1 (0 - 3)
Low-Density Lipoprotein Cholesterol (LDLC)	10 (5 - 17)	5 (2 - 11)	17 (10 - 26)	9 (5 - 20)	10 (5 - 17)	6 (2 - 12.2)	10 (5 - 17)	5 (2 - 11)
Lymphocyte Fraction	8 (2 - 19)	5 (2 - 12)	32 (11 - 68)	22 (9 - 42.5)	12 (4 - 29)	11 (4 - 22)	7 (2 - 17)	5 (2 - 12)
Magnesium (Mg)	1 (0 - 6)	1 (0 - 4)	19 (5 - 47)	11 (4 - 23)	3 (1 - 14)	5 (2 - 11)	1 (0 - 4)	1 (0 - 3)
Mean Corpuscular Hemoglobin	14 (6 - 27)	8 (3 - 17)	57 (28 - 107)	31 (15 - 55.5)	21 (9 - 44)	16 (7 - 31)	12 (6 - 24)	7 (3 - 16)
Mean Corpuscular Hemoglobin Concentration	13 (6 - 27)	8 (3 - 17)	57 (28 - 107)	31 (16 - 56)	20 (9 - 44)	15 (7 - 29)	12 (5 - 24)	8 (3 - 16)
Mean Corpuscular Volume	14 (6 - 27)	8 (3 - 18)	57 (28 - 107)	31 (16.5 - 57.5)	21 (9 - 44)	17 (7 - 32)	12 (6 - 24)	8 (3 - 17)
Mean Platelet Volume (MPV)	10 (3 - 22)	5 (1 - 13)	42 (15 - 88)	21 (5 - 41)	14 (4 - 35)	9.5 (2 - 21.2)	9 (3 - 20)	5 (1 - 12)
Neutrophil count	5 (0 - 15)	5 (1 - 12)	20 (1 - 54)	21 (9.5 - 41.5)	7 (1 - 23)	12 (5 - 24)	5 (0 - 14)	4 (1 - 11)
Neutrophils	6 (1 - 17)	5 (1 - 12)	23 (4 - 55)	19 (7 - 40)	9 (2 - 25)	12 (4 - 25)	6 (1 - 15)	5 (1 - 11)
Platelet Count	14 (6 - 27)	8 (3 - 17)	58 (28 - 107)	31 (16 - 56)	21 (9 - 44)	16 (7 - 30)	12 (6 - 24)	8 (3 - 16)
Potassium	17 (8 - 35)	11 (4 - 23)	74 (37 - 131)	39 (20 - 64.5)	26 (11 - 53)	21.5 (9.75 - 41)	16 (7 - 30)	11 (4 - 22)
Prothrombin Time	0 (0 - 2)	1 (0 - 3)	2 (0 - 14)	8 (3 - 18)	1 (0 - 5)	4 (1 - 10)	0 (0 - 1)	1 (0 - 3)
Red Blood Cell Distribution Width	12 (5 - 25)	8 (3 - 16)	51 (23 - 100)	31 (15 - 56)	19 (8 - 41)	14 (7 - 28)	11 (5 - 22)	7 (3 - 16)
Red Blood Cells	13 (6 - 27)	8 (3 - 17)	56 (27 - 106)	29 (14 - 55)	20 (9 - 43)	17 (7.75 - 32)	12 (5 - 23)	8 (3 - 16)
Serum Creatinine	17 (7 - 34)	15 (6 - 34)	67 (32 - 118)	94 (50 - 154)	25 (11 - 52)	50 (21.8 - 86.5)	15 (7 - 30)	14 (6 - 31)
Sodium	17 (8 - 35)	11 (4 - 23)	74 (37 - 131)	39 (19.5 - 61)	26 (12 - 53)	21 (9 - 40)	16 (7 - 30)	11 (4 - 22)
Total Bilirubin	12 (5 - 23)	7 (3 - 15)	34 (18 - 58)	22 (11 - 42.5)	16 (7 - 30)	13 (6 - 25)	11 (5 - 21)	7 (2 - 14)
Total Cholesterol	10 (4 - 17)	6 (3 - 11)	18 (10 - 27)	11 (6 - 21)	10 (5 - 17)	6 (3 - 13)	9 (4 - 17)	6 (3 - 11)
Total Creatine Kinase	0 (0 - 0)	0 (0 - 1)	0 (0 - 0)	2 (1 - 6)	0 (0 - 0)	1 (0 - 3)	0 (0 - 0)	0 (0 - 1)
Triglycerides	10 (5 - 17)	5 (2 - 11)	18 (10 - 26)	11 (5 - 20.5)	10 (5 - 17)	6 (3 - 12)	10 (5 - 17)	5 (2 - 11)
Troponin	0 (0 - 0)	0 (0 - 1)	1 (0 - 7)	1 (0 - 5)	0 (0 - 2)	1 (0 - 3)	0 (0 - 0)	0 (0 - 1)
Uric Acid	0 (0 - 2)	0 (0 - 1)	4 (1 - 10)	2 (0 - 6)	1 (0 - 2)	0 (0 - 1)	0 (0 - 2)	0 (0 - 1)
Urine Albumin:Creatinine Ratio (UACR)	0 (0 - 2)	2 (0 - 5)	0 (0 - 3)	3 (1 - 9.5)	0 (0 - 2)	2 (0 - 5)	0 (0 - 2)	2 (0 - 5)
White Blood Cell Count	13 (5 - 26)	8 (3 - 17)	53 (24 - 103)	31 (16 - 56.5)	19 (8 - 42)	16 (7 - 32)	12 (5 - 23)	7 (3 - 16)

## Sheet: Table G
Table G. AUROC Across Cohorts, Models, and Subgroups
					AUC
Subgroup	Cohort	Model	Landmark Year for Covariate Ascertainment	Landmark Year for Model Fitting	Horizon Year 1	Horizon Year 5	Horizon Year 10
Overall population	VHA	ESRD-DRS	Landmark Year 1	Model Year 1	0.928 (0.9-0.95)	0.896 (0.883-0.909)	0.85 (0.838-0.86)
Overall population	VHA	KFRE	Landmark Year 1	--	0.918 (0.886-0.944)	0.868 (0.852-0.883)	0.811 (0.797-0.823)
Overall population	VHA	RECODe	Landmark Year 1	--	0.897 (0.865-0.923)	0.848 (0.83-0.864)	0.793 (0.778-0.806)
Overall population	VHA	ESRD-DRS	Landmark Year 5	Model Year 1	0.952 (0.931-0.968)	0.908 (0.896-0.921)	0.855 (0.844-0.867)
Overall population	VHA	ESRD-DRS	Landmark Year 5	Model Year 5	0.952 (0.933-0.97)	0.909 (0.896-0.922)	0.855 (0.844-0.866)
Overall population	VHA	KFRE	Landmark Year 5	--	0.928 (0.902-0.953)	0.875 (0.859-0.89)	0.792 (0.776-0.807)
Overall population	VHA	RECODe	Landmark Year 5	--	0.921 (0.891-0.945)	0.857 (0.842-0.87)	0.798 (0.785-0.812)
Overall population	VHA	ESRD-DRS	Landmark Year 10	Model Year 1	0.95 (0.93-0.97)	0.91 (0.897-0.925)	0.852 (0.836-0.869)
Overall population	VHA	ESRD-DRS	Landmark Year 10	Model Year 10	0.949 (0.924-0.97)	0.911 (0.898-0.923)	0.856 (0.84-0.872)
Overall population	VHA	KFRE	Landmark Year 10	--	0.929 (0.898-0.958)	0.873 (0.855-0.889)	0.79 (0.768-0.812)
Overall population	VHA	RECODe	Landmark Year 10	--	0.908 (0.867-0.939)	0.866 (0.849-0.882)	0.831 (0.811-0.848)
Overall population	AoU	ESRD-DRS	Landmark Year 1	Model Year 1	0.938 (0.902-0.969)	0.912 (0.873-0.949)	0.86 (0.818-0.897)
Overall population	AoU	KFRE	Landmark Year 1	--	0.901 (0.772-0.986)	0.877 (0.822-0.926)	0.813 (0.768-0.863)
Overall population	AoU	RECODe	Landmark Year 1	--	0.869 (0.761-0.948)	0.846 (0.788-0.898)	0.777 (0.726-0.829)
Overall population	AoU	ESRD-DRS	Landmark Year 5	Model Year 5	0.849 (0.598-0.999)	0.85 (0.775-0.918)	0.822 (0.759-0.879)
Overall population	AoU	KFRE	Landmark Year 5	--	0.785 (0.481-0.999)	0.816 (0.728-0.892)	0.779 (0.713-0.848)
Overall population	AoU	RECODe	Landmark Year 5	--	0.788 (0.49-0.998)	0.774 (0.693-0.846)	0.776 (0.718-0.831)
Overall population	AoU	ESRD-DRS	Landmark Year 10	Model Year 10	0.984 (0.956-0.999)	0.916 (0.855-0.969)	0.901 (0.846-0.947)
Overall population	AoU	KFRE	Landmark Year 10	--	0.989 (0.968-1)	0.856 (0.768-0.939)	0.831 (0.764-0.896)
Overall population	AoU	RECODe	Landmark Year 10	--	0.95 (0.832-1)	0.877 (0.789-0.952)	0.797 (0.714-0.874)
Black/African American	VHA	ESRD-DRS	Landmark Year 1	Model Year 1	0.962 (0.929-0.982)	0.91 (0.89-0.928)	0.848 (0.83-0.868)
Black/African American	VHA	KFRE	Landmark Year 1	--	0.952 (0.911-0.978)	0.881 (0.858-0.904)	0.805 (0.785-0.826)
Black/African American	VHA	RECODe	Landmark Year 1	--	0.924 (0.873-0.962)	0.84 (0.817-0.865)	0.768 (0.748-0.79)
Black/African American	VHA	ESRD-DRS	Landmark Year 5	Model Year 1	0.958 (0.93-0.982)	0.915 (0.895-0.935)	0.855 (0.834-0.875)
Black/African American	VHA	ESRD-DRS	Landmark Year 5	Model Year 5	0.956 (0.925-0.983)	0.915 (0.896-0.934)	0.851 (0.831-0.87)
Black/African American	VHA	KFRE	Landmark Year 5	--	0.926 (0.87-0.968)	0.883 (0.858-0.906)	0.788 (0.761-0.811)
Black/African American	VHA	RECODe	Landmark Year 5	--	0.906 (0.856-0.947)	0.85 (0.822-0.874)	0.772 (0.751-0.797)
Black/African American	VHA	ESRD-DRS	Landmark Year 10	Model Year 1	0.952 (0.918-0.976)	0.91 (0.89-0.927)	0.829 (0.799-0.858)
Black/African American	VHA	ESRD-DRS	Landmark Year 10	Model Year 10	0.952 (0.92-0.977)	0.907 (0.883-0.929)	0.826 (0.795-0.857)
Black/African American	VHA	KFRE	Landmark Year 10	--	0.941 (0.895-0.979)	0.871 (0.845-0.897)	0.771 (0.738-0.806)
Black/African American	VHA	RECODe	Landmark Year 10	--	0.914 (0.859-0.956)	0.847 (0.817-0.874)	0.796 (0.765-0.826)
Black/African American	AoU	ESRD-DRS	Landmark Year 1	Model Year 1	0.98 (0.957-0.995)	0.961 (0.929-0.987)	0.849 (0.777-0.914)
Black/African American	AoU	KFRE	Landmark Year 1	--	0.988 (0.982-0.994)	0.965 (0.94-0.984)	0.838 (0.757-0.913)
Black/African American	AoU	RECODe	Landmark Year 1	--	0.928 (0.854-0.984)	0.886 (0.809-0.949)	0.816 (0.728-0.893)
Black/African American	AoU	ESRD-DRS	Landmark Year 5	Model Year 5	0.993 (0.983-1)	0.902 (0.777-0.988)	0.867 (0.792-0.934)
Black/African American	AoU	KFRE	Landmark Year 5	--	0.989 (0.969-1)	0.874 (0.716-0.989)	0.809 (0.681-0.927)
Black/African American	AoU	RECODe	Landmark Year 5	--	0.908 (0.734-1)	0.886 (0.794-0.954)	0.825 (0.746-0.891)
Black/African American	AoU	ESRD-DRS	Landmark Year 10	Model Year 10	0.99 (0.973-0.999)	0.941 (0.851-0.995)	0.925 (0.85-0.977)
Black/African American	AoU	KFRE	Landmark Year 10	--	0.997 (0.991-1)	0.862 (0.697-0.998)	0.894 (0.799-0.964)
Black/African American	AoU	RECODe	Landmark Year 10	--	0.995 (0.983-1)	0.958 (0.912-0.993)	0.871 (0.759-0.956)
Diagnosed with Diabetes after age 65	VHA	ESRD-DRS	Landmark Year 1	Model Year 1	0.925 (0.884-0.961)	0.91 (0.886-0.932)	0.877 (0.853-0.902)
Diagnosed with Diabetes after age 65	VHA	KFRE	Landmark Year 1	--	0.915 (0.865-0.957)	0.898 (0.866-0.924)	0.856 (0.83-0.881)
Diagnosed with Diabetes after age 65	VHA	RECODe	Landmark Year 1	--	0.895 (0.832-0.947)	0.884 (0.852-0.91)	0.839 (0.808-0.868)
Diagnosed with Diabetes after age 65	VHA	ESRD-DRS	Landmark Year 5	Model Year 1	0.935 (0.883-0.974)	0.941 (0.918-0.96)	0.884 (0.849-0.918)
Diagnosed with Diabetes after age 65	VHA	ESRD-DRS	Landmark Year 5	Model Year 5	0.936 (0.873-0.977)	0.942 (0.918-0.961)	0.881 (0.842-0.918)
Diagnosed with Diabetes after age 65	VHA	KFRE	Landmark Year 5	--	0.912 (0.827-0.974)	0.92 (0.889-0.947)	0.857 (0.814-0.903)
Diagnosed with Diabetes after age 65	VHA	RECODe	Landmark Year 5	--	0.942 (0.897-0.977)	0.92 (0.894-0.947)	0.839 (0.791-0.887)
Diagnosed with Diabetes after age 65	VHA	ESRD-DRS	Landmark Year 10	Model Year 1	0.958 (0.895-0.992)	0.898 (0.848-0.946)	--
Diagnosed with Diabetes after age 65	VHA	ESRD-DRS	Landmark Year 10	Model Year 10	0.96 (0.886-0.994)	0.897 (0.837-0.943)	--
Diagnosed with Diabetes after age 65	VHA	KFRE	Landmark Year 10	--	0.952 (0.885-0.992)	0.909 (0.858-0.956)	--
Diagnosed with Diabetes after age 65	VHA	RECODe	Landmark Year 10	--	0.926 (0.838-0.99)	0.909 (0.86-0.95)	--
Diagnosed with Diabetes after age 65	AoU	ESRD-DRS	Landmark Year 1	Model Year 1	0.937 (0.89-0.977)	0.91 (0.86-0.953)	0.868 (0.823-0.909)
Diagnosed with Diabetes after age 65	AoU	KFRE	Landmark Year 1	--	0.883 (0.709-0.991)	0.86 (0.786-0.919)	0.794 (0.738-0.852)
Diagnosed with Diabetes after age 65	AoU	RECODe	Landmark Year 1	--	0.88 (0.744-0.965)	0.877 (0.815-0.929)	0.828 (0.779-0.872)
Diagnosed with Diabetes after age 65	AoU	ESRD-DRS	Landmark Year 5	Model Year 5	0.827 (0.595-0.999)	0.879 (0.805-0.94)	0.839 (0.767-0.902)
Diagnosed with Diabetes after age 65	AoU	KFRE	Landmark Year 5	--	0.763 (0.457-0.999)	0.808 (0.708-0.897)	0.758 (0.671-0.837)
Diagnosed with Diabetes after age 65	AoU	RECODe	Landmark Year 5	--	0.744 (0.439-0.999)	0.813 (0.73-0.885)	0.8 (0.728-0.861)
Diagnosed with Diabetes after age 65	AoU	ESRD-DRS	Landmark Year 10	Model Year 10	0.979 (0.942-0.999)	0.924 (0.858-0.974)	0.904 (0.853-0.95)
Diagnosed with Diabetes after age 65	AoU	KFRE	Landmark Year 10	--	0.988 (0.966-1)	0.842 (0.739-0.938)	0.824 (0.755-0.892)
Diagnosed with Diabetes after age 65	AoU	RECODe	Landmark Year 10	--	0.923 (0.756-0.999)	0.904 (0.811-0.973)	0.802 (0.721-0.878)
Diagnosed with Diabetes before age 65	VHA	ESRD-DRS	Landmark Year 1	Model Year 1	0.931 (0.899-0.956)	0.892 (0.878-0.907)	0.846 (0.833-0.858)
Diagnosed with Diabetes before age 65	VHA	KFRE	Landmark Year 1	--	0.916 (0.878-0.946)	0.86 (0.84-0.877)	0.798 (0.782-0.812)
Diagnosed with Diabetes before age 65	VHA	RECODe	Landmark Year 1	--	0.898 (0.863-0.93)	0.837 (0.82-0.858)	0.783 (0.769-0.797)
Diagnosed with Diabetes before age 65	VHA	ESRD-DRS	Landmark Year 5	Model Year 1	0.957 (0.938-0.977)	0.902 (0.889-0.917)	0.852 (0.84-0.863)
Diagnosed with Diabetes before age 65	VHA	ESRD-DRS	Landmark Year 5	Model Year 5	0.958 (0.935-0.976)	0.903 (0.888-0.918)	0.853 (0.842-0.864)
Diagnosed with Diabetes before age 65	VHA	KFRE	Landmark Year 5	--	0.934 (0.907-0.96)	0.868 (0.85-0.885)	0.783 (0.768-0.8)
Diagnosed with Diabetes before age 65	VHA	RECODe	Landmark Year 5	--	0.915 (0.88-0.946)	0.844 (0.825-0.86)	0.793 (0.779-0.807)
Diagnosed with Diabetes before age 65	VHA	ESRD-DRS	Landmark Year 10	Model Year 1	0.95 (0.927-0.97)	0.911 (0.898-0.923)	0.853 (0.835-0.869)
Diagnosed with Diabetes before age 65	VHA	ESRD-DRS	Landmark Year 10	Model Year 10	0.947 (0.922-0.969)	0.912 (0.897-0.924)	0.857 (0.84-0.873)
Diagnosed with Diabetes before age 65	VHA	KFRE	Landmark Year 10	--	0.925 (0.889-0.956)	0.87 (0.851-0.888)	0.786 (0.764-0.809)
Diagnosed with Diabetes before age 65	VHA	RECODe	Landmark Year 10	--	0.906 (0.864-0.942)	0.863 (0.845-0.88)	0.831 (0.81-0.851)
Diagnosed with Diabetes before age 65	AoU	ESRD-DRS	Landmark Year 1	Model Year 1	0.937 (0.894-0.975)	0.91 (0.857-0.955)	0.868 (0.817-0.91)
Diagnosed with Diabetes before age 65	AoU	KFRE	Landmark Year 1	--	0.883 (0.718-0.991)	0.86 (0.787-0.919)	0.794 (0.728-0.849)
Diagnosed with Diabetes before age 65	AoU	RECODe	Landmark Year 1	--	0.88 (0.742-0.965)	0.877 (0.813-0.93)	0.828 (0.777-0.872)
Diagnosed with Diabetes before age 65	AoU	ESRD-DRS	Landmark Year 5	Model Year 5	0.827 (0.592-0.999)	0.879 (0.8-0.939)	0.839 (0.769-0.9)
Diagnosed with Diabetes before age 65	AoU	KFRE	Landmark Year 5	--	0.763 (0.437-0.999)	0.808 (0.707-0.892)	0.758 (0.678-0.837)
Diagnosed with Diabetes before age 65	AoU	RECODe	Landmark Year 5	--	0.744 (0.394-0.999)	0.813 (0.738-0.887)	0.8 (0.735-0.857)
Diagnosed with Diabetes before age 65	AoU	ESRD-DRS	Landmark Year 10	Model Year 10	0.979 (0.941-0.999)	0.924 (0.864-0.971)	0.904 (0.845-0.954)
Diagnosed with Diabetes before age 65	AoU	KFRE	Landmark Year 10	--	0.988 (0.965-1)	0.842 (0.737-0.935)	0.824 (0.752-0.893)
Diagnosed with Diabetes before age 65	AoU	RECODe	Landmark Year 10	--	0.923 (0.752-0.999)	0.904 (0.81-0.967)	0.802 (0.718-0.889)
Diagnosed with Diabetes in the 2000s	VHA	ESRD-DRS	Landmark Year 1	Model Year 1	0.924 (0.888-0.953)	0.888 (0.871-0.905)	0.856 (0.841-0.871)
Diagnosed with Diabetes in the 2000s	VHA	KFRE	Landmark Year 1	--	0.924 (0.887-0.957)	0.857 (0.836-0.878)	0.806 (0.788-0.823)
Diagnosed with Diabetes in the 2000s	VHA	RECODe	Landmark Year 1	--	0.887 (0.848-0.929)	0.833 (0.812-0.855)	0.783 (0.766-0.799)
Diagnosed with Diabetes in the 2000s	VHA	ESRD-DRS	Landmark Year 5	Model Year 1	0.946 (0.92-0.971)	0.914 (0.898-0.93)	0.861 (0.85-0.872)
Diagnosed with Diabetes in the 2000s	VHA	ESRD-DRS	Landmark Year 5	Model Year 5	0.946 (0.916-0.972)	0.914 (0.899-0.928)	0.861 (0.848-0.871)
Diagnosed with Diabetes in the 2000s	VHA	KFRE	Landmark Year 5	--	0.925 (0.892-0.954)	0.874 (0.856-0.894)	0.791 (0.775-0.809)
Diagnosed with Diabetes in the 2000s	VHA	RECODe	Landmark Year 5	--	0.9 (0.85-0.942)	0.845 (0.825-0.865)	0.794 (0.778-0.81)
Diagnosed with Diabetes in the 2000s	VHA	ESRD-DRS	Landmark Year 10	Model Year 1	0.948 (0.918-0.971)	0.91 (0.895-0.924)	0.854 (0.838-0.87)
Diagnosed with Diabetes in the 2000s	VHA	ESRD-DRS	Landmark Year 10	Model Year 10	0.948 (0.921-0.971)	0.911 (0.898-0.925)	0.858 (0.842-0.872)
Diagnosed with Diabetes in the 2000s	VHA	KFRE	Landmark Year 10	--	0.926 (0.89-0.962)	0.871 (0.852-0.887)	0.792 (0.77-0.816)
Diagnosed with Diabetes in the 2000s	VHA	RECODe	Landmark Year 10	--	0.922 (0.883-0.954)	0.866 (0.85-0.885)	0.833 (0.815-0.851)
Diagnosed with Diabetes in the 2000s	AoU	ESRD-DRS	Landmark Year 1	Model Year 1	0.923 (0.867-0.976)	0.931 (0.809-0.993)	0.877 (0.81-0.94)
Diagnosed with Diabetes in the 2000s	AoU	KFRE	Landmark Year 1	--	0.995 (0.992-0.997)	0.873 (0.706-0.993)	0.764 (0.656-0.864)
Diagnosed with Diabetes in the 2000s	AoU	RECODe	Landmark Year 1	--	0.924 (0.88-0.964)	0.939 (0.896-0.972)	0.804 (0.728-0.877)
Diagnosed with Diabetes in the 2000s	AoU	ESRD-DRS	Landmark Year 5	Model Year 5	0.999 (0.997-1)	0.892 (0.8-0.966)	0.841 (0.764-0.913)
Diagnosed with Diabetes in the 2000s	AoU	KFRE	Landmark Year 5	--	1 (0.999-1)	0.825 (0.705-0.933)	0.759 (0.667-0.847)
Diagnosed with Diabetes in the 2000s	AoU	RECODe	Landmark Year 5	--	0.998 (0.996-1)	0.755 (0.625-0.866)	0.756 (0.671-0.837)
Diagnosed with Diabetes in the 2000s	AoU	ESRD-DRS	Landmark Year 10	Model Year 10	0.973 (0.921-1)	0.899 (0.821-0.964)	0.899 (0.839-0.949)
Diagnosed with Diabetes in the 2000s	AoU	KFRE	Landmark Year 10	--	0.98 (0.942-1)	0.816 (0.691-0.923)	0.828 (0.757-0.897)
Diagnosed with Diabetes in the 2000s	AoU	RECODe	Landmark Year 10	--	0.892 (0.67-1)	0.85 (0.739-0.946)	0.783 (0.69-0.869)
Diagnosed with Diabetes in the 2010s	VHA	ESRD-DRS	Landmark Year 1	Model Year 1	0.931 (0.892-0.964)	0.904 (0.887-0.923)	0.859 (0.841-0.878)
Diagnosed with Diabetes in the 2010s	VHA	KFRE	Landmark Year 1	--	0.922 (0.874-0.963)	0.885 (0.864-0.906)	0.831 (0.809-0.852)
Diagnosed with Diabetes in the 2010s	VHA	RECODe	Landmark Year 1	--	0.916 (0.871-0.952)	0.867 (0.845-0.89)	0.812 (0.79-0.832)
Diagnosed with Diabetes in the 2010s	VHA	ESRD-DRS	Landmark Year 5	Model Year 1	0.958 (0.931-0.98)	0.9 (0.876-0.919)	--
Diagnosed with Diabetes in the 2010s	VHA	ESRD-DRS	Landmark Year 5	Model Year 5	0.96 (0.932-0.983)	0.902 (0.874-0.924)	--
Diagnosed with Diabetes in the 2010s	VHA	KFRE	Landmark Year 5	--	0.937 (0.891-0.973)	0.872 (0.844-0.898)	--
Diagnosed with Diabetes in the 2010s	VHA	RECODe	Landmark Year 5	--	0.943 (0.911-0.972)	0.867 (0.837-0.894)	--
Diagnosed with Diabetes in the 2010s	VHA	ESRD-DRS	Landmark Year 10	Model Year 1	0.957 (0.921-0.983)	--	--
Diagnosed with Diabetes in the 2010s	VHA	ESRD-DRS	Landmark Year 10	Model Year 10	0.952 (0.917-0.983)	--	--
Diagnosed with Diabetes in the 2010s	VHA	KFRE	Landmark Year 10	--	0.934 (0.889-0.971)	--	--
Diagnosed with Diabetes in the 2010s	VHA	RECODe	Landmark Year 10	--	0.876 (0.798-0.945)	--	--
Diagnosed with Diabetes in the 2010s	AoU	ESRD-DRS	Landmark Year 1	Model Year 1	0.951 (0.909-0.985)	0.91 (0.863-0.951)	0.867 (0.809-0.916)
Diagnosed with Diabetes in the 2010s	AoU	KFRE	Landmark Year 1	--	0.876 (0.71-0.99)	0.876 (0.812-0.933)	0.858 (0.804-0.905)
Diagnosed with Diabetes in the 2010s	AoU	RECODe	Landmark Year 1	--	0.907 (0.788-0.979)	0.845 (0.78-0.903)	0.784 (0.709-0.853)
Diagnosed with Diabetes in the 2010s	AoU	ESRD-DRS	Landmark Year 5	Model Year 5	0.809 (0.486-0.999)	0.82 (0.695-0.92)	--
Diagnosed with Diabetes in the 2010s	AoU	KFRE	Landmark Year 5	--	0.71 (0.318-0.999)	0.848 (0.74-0.929)	--
Diagnosed with Diabetes in the 2010s	AoU	RECODe	Landmark Year 5	--	0.728 (0.349-0.998)	0.803 (0.679-0.9)	--
Diagnosed with Diabetes in the 2010s	AoU	ESRD-DRS	Landmark Year 10	Model Year 10	0.993 (0.979-0.999)	--	--
Diagnosed with Diabetes in the 2010s	AoU	KFRE	Landmark Year 10	--	0.998 (0.992-1)	--	--
Diagnosed with Diabetes in the 2010s	AoU	RECODe	Landmark Year 10	--	0.997 (0.991-1)	--	--
Female	VHA	ESRD-DRS	Landmark Year 1	Model Year 1	0.918 (0.813-0.987)	0.883 (0.813-0.943)	0.852 (0.793-0.905)
Female	VHA	KFRE	Landmark Year 1	--	0.929 (0.804-0.991)	0.844 (0.765-0.912)	0.807 (0.737-0.87)
Female	VHA	RECODe	Landmark Year 1	--	0.796 (0.627-0.968)	0.772 (0.679-0.859)	0.751 (0.684-0.816)
Female	VHA	ESRD-DRS	Landmark Year 5	Model Year 1	0.999 (0.998-1)	0.916 (0.826-0.977)	0.842 (0.777-0.912)
Female	VHA	ESRD-DRS	Landmark Year 5	Model Year 5	0.998 (0.997-0.999)	0.918 (0.831-0.976)	0.837 (0.764-0.908)
Female	VHA	KFRE	Landmark Year 5	--	0.827 (0.492-0.997)	0.874 (0.745-0.969)	0.776 (0.687-0.867)
Female	VHA	RECODe	Landmark Year 5	--	0.946 (0.847-0.996)	0.845 (0.74-0.938)	0.8 (0.729-0.864)
Female	VHA	ESRD-DRS	Landmark Year 10	Model Year 1	0.947 (0.855-0.999)	0.877 (0.805-0.937)	0.765 (0.679-0.852)
Female	VHA	ESRD-DRS	Landmark Year 10	Model Year 10	0.949 (0.864-0.999)	0.884 (0.809-0.941)	0.794 (0.708-0.866)
Female	VHA	KFRE	Landmark Year 10	--	0.942 (0.835-0.998)	0.841 (0.741-0.928)	0.709 (0.571-0.826)
Female	VHA	RECODe	Landmark Year 10	--	0.934 (0.865-0.998)	0.808 (0.708-0.901)	0.791 (0.689-0.878)
Female	AoU	ESRD-DRS	Landmark Year 1	Model Year 1	0.974 (0.948-0.993)	0.937 (0.883-0.978)	0.876 (0.815-0.926)
Female	AoU	KFRE	Landmark Year 1	--	0.993 (0.989-0.996)	0.889 (0.804-0.962)	0.804 (0.723-0.872)
Female	AoU	RECODe	Landmark Year 1	--	0.975 (0.953-0.993)	0.884 (0.813-0.943)	0.81 (0.737-0.876)
Female	AoU	ESRD-DRS	Landmark Year 5	Model Year 5	0.999 (0.997-1)	0.86 (0.753-0.95)	0.831 (0.737-0.913)
Female	AoU	KFRE	Landmark Year 5	--	0.999 (0.998-1)	0.788 (0.648-0.908)	0.809 (0.726-0.882)
Female	AoU	RECODe	Landmark Year 5	--	0.998 (0.996-1)	0.832 (0.725-0.916)	0.795 (0.719-0.861)
Female	AoU	ESRD-DRS	Landmark Year 10	Model Year 10	0.984 (0.953-0.999)	0.968 (0.942-0.987)	0.89 (0.805-0.962)
Female	AoU	KFRE	Landmark Year 10	--	0.989 (0.964-1)	0.95 (0.897-0.991)	0.853 (0.759-0.935)
Female	AoU	RECODe	Landmark Year 10	--	0.936 (0.792-1)	0.87 (0.745-0.976)	0.749 (0.604-0.874)
Hispanic/Latino	VHA	ESRD-DRS	Landmark Year 1	Model Year 1	0.892 (0.78-0.999)	0.921 (0.876-0.961)	0.892 (0.846-0.931)
Hispanic/Latino	VHA	KFRE	Landmark Year 1	--	0.941 (0.863-0.996)	0.925 (0.888-0.96)	0.856 (0.802-0.908)
Hispanic/Latino	VHA	RECODe	Landmark Year 1	--	0.953 (0.898-0.997)	0.893 (0.834-0.94)	0.833 (0.781-0.887)
Hispanic/Latino	VHA	ESRD-DRS	Landmark Year 5	Model Year 1	0.935 (0.854-0.993)	0.945 (0.909-0.978)	0.871 (0.828-0.913)
Hispanic/Latino	VHA	ESRD-DRS	Landmark Year 5	Model Year 5	0.926 (0.823-0.996)	0.942 (0.905-0.977)	0.881 (0.838-0.923)
Hispanic/Latino	VHA	KFRE	Landmark Year 5	--	0.931 (0.85-0.998)	0.896 (0.821-0.953)	0.75 (0.66-0.834)
Hispanic/Latino	VHA	RECODe	Landmark Year 5	--	0.953 (0.907-0.997)	0.892 (0.814-0.948)	0.798 (0.727-0.86)
Hispanic/Latino	VHA	ESRD-DRS	Landmark Year 10	Model Year 1	0.996 (0.993-0.999)	0.891 (0.821-0.946)	0.842 (0.784-0.886)
Hispanic/Latino	VHA	ESRD-DRS	Landmark Year 10	Model Year 10	0.998 (0.995-0.999)	0.907 (0.857-0.953)	0.847 (0.792-0.895)
Hispanic/Latino	VHA	KFRE	Landmark Year 10	--	0.985 (0.958-0.999)	0.793 (0.681-0.895)	0.691 (0.589-0.786)
Hispanic/Latino	VHA	RECODe	Landmark Year 10	--	0.998 (0.995-0.999)	0.837 (0.758-0.909)	0.786 (0.713-0.85)
Hispanic/Latino	AoU	ESRD-DRS	Landmark Year 1	Model Year 1	0.952 (0.912-0.99)	0.988 (0.974-0.998)	0.919 (0.778-0.992)
Hispanic/Latino	AoU	KFRE	Landmark Year 1	--	0.942 (0.81-0.997)	0.95 (0.873-0.997)	0.869 (0.753-0.971)
Hispanic/Latino	AoU	RECODe	Landmark Year 1	--	0.905 (0.741-0.989)	0.964 (0.923-0.987)	0.914 (0.852-0.962)
Hispanic/Latino	AoU	ESRD-DRS	Landmark Year 5	Model Year 5	1 (1-1)	0.779 (0.361-0.991)	0.735 (0.492-0.94)
Hispanic/Latino	AoU	KFRE	Landmark Year 5	--	0.999 (0.998-1)	0.595 (0.152-0.996)	0.699 (0.535-0.847)
Hispanic/Latino	AoU	RECODe	Landmark Year 5	--	0.999 (0.997-1)	0.848 (0.691-0.992)	0.707 (0.518-0.865)
Hispanic/Latino	AoU	ESRD-DRS	Landmark Year 10	Model Year 10	--	0.964 (0.938-0.985)	0.983 (0.96-0.997)
Hispanic/Latino	AoU	KFRE	Landmark Year 10	--	--	0.889 (0.772-0.993)	0.957 (0.896-0.996)
Hispanic/Latino	AoU	RECODe	Landmark Year 10	--	--	0.94 (0.889-0.988)	0.875 (0.705-0.994)
Male	VHA	ESRD-DRS	Landmark Year 1	Model Year 1	0.929 (0.905-0.953)	0.896 (0.882-0.908)	0.85 (0.838-0.861)
Male	VHA	KFRE	Landmark Year 1	--	0.917 (0.885-0.945)	0.868 (0.853-0.884)	0.81 (0.797-0.824)
Male	VHA	RECODe	Landmark Year 1	--	0.906 (0.874-0.932)	0.851 (0.835-0.867)	0.794 (0.78-0.807)
Male	VHA	ESRD-DRS	Landmark Year 5	Model Year 1	0.95 (0.929-0.966)	0.907 (0.894-0.921)	0.855 (0.843-0.867)
Male	VHA	ESRD-DRS	Landmark Year 5	Model Year 5	0.95 (0.931-0.97)	0.908 (0.893-0.919)	0.856 (0.844-0.867)
Male	VHA	KFRE	Landmark Year 5	--	0.93 (0.902-0.956)	0.874 (0.859-0.889)	0.792 (0.776-0.81)
Male	VHA	RECODe	Landmark Year 5	--	0.919 (0.889-0.947)	0.855 (0.84-0.87)	0.797 (0.783-0.811)
Male	VHA	ESRD-DRS	Landmark Year 10	Model Year 1	0.951 (0.927-0.971)	0.912 (0.898-0.925)	0.857 (0.839-0.872)
Male	VHA	ESRD-DRS	Landmark Year 10	Model Year 10	0.949 (0.926-0.97)	0.912 (0.899-0.925)	0.86 (0.844-0.875)
Male	VHA	KFRE	Landmark Year 10	--	0.928 (0.892-0.957)	0.874 (0.856-0.891)	0.794 (0.772-0.816)
Male	VHA	RECODe	Landmark Year 10	--	0.908 (0.872-0.94)	0.869 (0.852-0.886)	0.833 (0.814-0.851)
Male	AoU	ESRD-DRS	Landmark Year 1	Model Year 1	0.898 (0.83-0.963)	0.883 (0.816-0.942)	0.832 (0.761-0.889)
Male	AoU	KFRE	Landmark Year 1	--	0.84 (0.653-0.98)	0.862 (0.776-0.93)	0.814 (0.748-0.87)
Male	AoU	RECODe	Landmark Year 1	--	0.792 (0.621-0.926)	0.809 (0.726-0.892)	0.736 (0.657-0.811)
Male	AoU	ESRD-DRS	Landmark Year 5	Model Year 5	0.658 (0.127-1)	0.834 (0.71-0.923)	0.795 (0.694-0.888)
Male	AoU	KFRE	Landmark Year 5	--	0.567 (0.121-1)	0.839 (0.732-0.913)	0.743 (0.632-0.867)
Male	AoU	RECODe	Landmark Year 5	--	0.559 (0.00209-0.999)	0.703 (0.581-0.819)	0.752 (0.654-0.845)
Male	AoU	ESRD-DRS	Landmark Year 10	Model Year 10	0.998 (0.993-1)	0.848 (0.709-0.961)	0.906 (0.832-0.958)
Male	AoU	KFRE	Landmark Year 10	--	0.995 (0.986-1)	0.759 (0.593-0.914)	0.806 (0.697-0.895)
Male	AoU	RECODe	Landmark Year 10	--	0.999 (0.995-1)	0.878 (0.752-0.976)	0.836 (0.735-0.924)
Most recent eGFR at landmark < 60	VHA	ESRD-DRS	Landmark Year 1	Model Year 1	0.904 (0.877-0.928)	0.877 (0.861-0.892)	0.844 (0.831-0.859)
Most recent eGFR at landmark < 60	VHA	KFRE	Landmark Year 1	--	0.883 (0.847-0.915)	0.843 (0.826-0.86)	0.798 (0.782-0.814)
Most recent eGFR at landmark < 60	VHA	RECODe	Landmark Year 1	--	0.878 (0.841-0.912)	0.824 (0.806-0.843)	0.787 (0.768-0.805)
Most recent eGFR at landmark < 60	VHA	ESRD-DRS	Landmark Year 5	Model Year 1	0.925 (0.904-0.945)	0.886 (0.87-0.898)	0.833 (0.815-0.851)
Most recent eGFR at landmark < 60	VHA	ESRD-DRS	Landmark Year 5	Model Year 5	0.929 (0.909-0.948)	0.887 (0.873-0.9)	0.832 (0.815-0.849)
Most recent eGFR at landmark < 60	VHA	KFRE	Landmark Year 5	--	0.917 (0.886-0.945)	0.846 (0.823-0.864)	0.788 (0.768-0.806)
Most recent eGFR at landmark < 60	VHA	RECODe	Landmark Year 5	--	0.907 (0.877-0.936)	0.826 (0.804-0.844)	0.762 (0.741-0.783)
Most recent eGFR at landmark < 60	VHA	ESRD-DRS	Landmark Year 10	Model Year 1	0.927 (0.904-0.948)	0.877 (0.857-0.892)	0.817 (0.782-0.848)
Most recent eGFR at landmark < 60	VHA	ESRD-DRS	Landmark Year 10	Model Year 10	0.931 (0.906-0.952)	0.882 (0.866-0.898)	0.821 (0.791-0.849)
Most recent eGFR at landmark < 60	VHA	KFRE	Landmark Year 10	--	0.917 (0.886-0.945)	0.821 (0.799-0.842)	0.795 (0.762-0.824)
Most recent eGFR at landmark < 60	VHA	RECODe	Landmark Year 10	--	0.897 (0.861-0.93)	0.822 (0.799-0.842)	0.773 (0.742-0.807)
Most recent eGFR at landmark < 60	AoU	ESRD-DRS	Landmark Year 1	Model Year 1	0.781 (0.663-0.889)	0.869 (0.816-0.915)	0.848 (0.793-0.892)
Most recent eGFR at landmark < 60	AoU	KFRE	Landmark Year 1	--	0.864 (0.799-0.921)	0.88 (0.83-0.92)	0.822 (0.753-0.886)
Most recent eGFR at landmark < 60	AoU	RECODe	Landmark Year 1	--	0.823 (0.709-0.911)	0.848 (0.789-0.902)	0.804 (0.743-0.861)
Most recent eGFR at landmark < 60	AoU	ESRD-DRS	Landmark Year 5	Model Year 5	0.979 (0.957-0.996)	0.885 (0.815-0.946)	0.86 (0.771-0.93)
Most recent eGFR at landmark < 60	AoU	KFRE	Landmark Year 5	--	0.961 (0.894-0.997)	0.865 (0.787-0.925)	0.862 (0.793-0.921)
Most recent eGFR at landmark < 60	AoU	RECODe	Landmark Year 5	--	0.934 (0.814-0.997)	0.823 (0.729-0.9)	0.795 (0.719-0.866)
Most recent eGFR at landmark < 60	AoU	ESRD-DRS	Landmark Year 10	Model Year 10	0.929 (0.82-0.994)	0.901 (0.84-0.958)	0.886 (0.817-0.95)
Most recent eGFR at landmark < 60	AoU	KFRE	Landmark Year 10	--	0.931 (0.8-1)	0.873 (0.765-0.971)	0.897 (0.836-0.956)
Most recent eGFR at landmark < 60	AoU	RECODe	Landmark Year 10	--	0.918 (0.748-0.998)	0.871 (0.762-0.967)	0.821 (0.714-0.911)
Most recent eGFR at landmark > 60	VHA	ESRD-DRS	Landmark Year 1	Model Year 1	0.706 (0.615-0.789)	0.746 (0.717-0.775)	0.739 (0.722-0.757)
Most recent eGFR at landmark > 60	VHA	KFRE	Landmark Year 1	--	0.627 (0.511-0.74)	0.651 (0.613-0.688)	0.654 (0.633-0.673)
Most recent eGFR at landmark > 60	VHA	RECODe	Landmark Year 1	--	0.587 (0.471-0.693)	0.637 (0.6-0.67)	0.643 (0.625-0.666)
Most recent eGFR at landmark > 60	VHA	ESRD-DRS	Landmark Year 5	Model Year 1	0.808 (0.716-0.886)	0.776 (0.743-0.805)	0.764 (0.746-0.785)
Most recent eGFR at landmark > 60	VHA	ESRD-DRS	Landmark Year 5	Model Year 5	0.805 (0.711-0.885)	0.776 (0.744-0.811)	0.764 (0.743-0.785)
Most recent eGFR at landmark > 60	VHA	KFRE	Landmark Year 5	--	0.665 (0.567-0.758)	0.672 (0.636-0.71)	0.632 (0.606-0.657)
Most recent eGFR at landmark > 60	VHA	RECODe	Landmark Year 5	--	0.653 (0.553-0.751)	0.66 (0.62-0.697)	0.68 (0.656-0.703)
Most recent eGFR at landmark > 60	VHA	ESRD-DRS	Landmark Year 10	Model Year 1	0.815 (0.683-0.917)	0.792 (0.755-0.829)	0.767 (0.739-0.795)
Most recent eGFR at landmark > 60	VHA	ESRD-DRS	Landmark Year 10	Model Year 10	0.799 (0.678-0.892)	0.789 (0.753-0.827)	0.774 (0.744-0.802)
Most recent eGFR at landmark > 60	VHA	KFRE	Landmark Year 10	--	0.668 (0.515-0.824)	0.671 (0.619-0.719)	0.626 (0.587-0.66)
Most recent eGFR at landmark > 60	VHA	RECODe	Landmark Year 10	--	0.607 (0.474-0.76)	0.698 (0.65-0.738)	0.744 (0.71-0.772)
Most recent eGFR at landmark > 60	AoU	ESRD-DRS	Landmark Year 1	Model Year 1	0.88 (0.815-0.921)	0.75 (0.639-0.852)	0.74 (0.658-0.815)
Most recent eGFR at landmark > 60	AoU	KFRE	Landmark Year 1	--	0.506 (0.0141-0.782)	0.589 (0.439-0.724)	0.624 (0.544-0.709)
Most recent eGFR at landmark > 60	AoU	RECODe	Landmark Year 1	--	0.65 (0.203-0.872)	0.644 (0.489-0.773)	0.64 (0.548-0.731)
Most recent eGFR at landmark > 60	AoU	ESRD-DRS	Landmark Year 5	Model Year 5	0.449 (0.211-0.688)	0.672 (0.501-0.815)	0.698 (0.591-0.797)
Most recent eGFR at landmark > 60	AoU	KFRE	Landmark Year 5	--	0.172 (0.138-0.206)	0.594 (0.439-0.765)	0.61 (0.505-0.718)
Most recent eGFR at landmark > 60	AoU	RECODe	Landmark Year 5	--	0.247 (0.00191-0.498)	0.589 (0.424-0.726)	0.675 (0.57-0.767)
Most recent eGFR at landmark > 60	AoU	ESRD-DRS	Landmark Year 10	Model Year 10	--	0.789 (0.633-0.943)	0.827 (0.713-0.924)
Most recent eGFR at landmark > 60	AoU	KFRE	Landmark Year 10	--	--	0.579 (0.387-0.772)	0.672 (0.556-0.783)
Most recent eGFR at landmark > 60	AoU	RECODe	Landmark Year 10	--	--	0.793 (0.585-0.956)	0.691 (0.533-0.847)
Non-Hispanic	VHA	ESRD-DRS	Landmark Year 1	Model Year 1	0.935 (0.91-0.958)	0.894 (0.879-0.906)	0.846 (0.835-0.858)
Non-Hispanic	VHA	KFRE	Landmark Year 1	--	0.922 (0.893-0.949)	0.864 (0.847-0.881)	0.805 (0.791-0.819)
Non-Hispanic	VHA	RECODe	Landmark Year 1	--	0.901 (0.869-0.931)	0.849 (0.833-0.867)	0.794 (0.782-0.808)
Non-Hispanic	VHA	ESRD-DRS	Landmark Year 5	Model Year 1	0.955 (0.933-0.972)	0.905 (0.891-0.92)	0.856 (0.845-0.869)
Non-Hispanic	VHA	ESRD-DRS	Landmark Year 5	Model Year 5	0.956 (0.935-0.975)	0.906 (0.893-0.919)	0.856 (0.844-0.868)
Non-Hispanic	VHA	KFRE	Landmark Year 5	--	0.929 (0.9-0.954)	0.871 (0.854-0.886)	0.794 (0.78-0.81)
Non-Hispanic	VHA	RECODe	Landmark Year 5	--	0.919 (0.89-0.946)	0.856 (0.838-0.872)	0.803 (0.789-0.817)
Non-Hispanic	VHA	ESRD-DRS	Landmark Year 10	Model Year 1	0.948 (0.926-0.968)	0.915 (0.901-0.928)	0.852 (0.835-0.872)
Non-Hispanic	VHA	ESRD-DRS	Landmark Year 10	Model Year 10	0.946 (0.926-0.966)	0.914 (0.9-0.927)	0.857 (0.839-0.875)
Non-Hispanic	VHA	KFRE	Landmark Year 10	--	0.926 (0.892-0.955)	0.88 (0.864-0.897)	0.795 (0.773-0.815)
Non-Hispanic	VHA	RECODe	Landmark Year 10	--	0.908 (0.875-0.938)	0.869 (0.85-0.886)	0.836 (0.813-0.855)
Non-Hispanic	AoU	ESRD-DRS	Landmark Year 1	Model Year 1	0.94 (0.895-0.981)	0.895 (0.842-0.944)	0.843 (0.795-0.887)
Non-Hispanic	AoU	KFRE	Landmark Year 1	--	0.899 (0.732-0.989)	0.871 (0.805-0.929)	0.803 (0.747-0.856)
Non-Hispanic	AoU	RECODe	Landmark Year 1	--	0.861 (0.737-0.962)	0.836 (0.772-0.894)	0.772 (0.712-0.83)
Non-Hispanic	AoU	ESRD-DRS	Landmark Year 5	Model Year 5	0.794 (0.457-0.998)	0.842 (0.757-0.914)	0.825 (0.759-0.887)
Non-Hispanic	AoU	KFRE	Landmark Year 5	--	0.708 (0.293-0.998)	0.82 (0.736-0.898)	0.785 (0.705-0.865)
Non-Hispanic	AoU	RECODe	Landmark Year 5	--	0.729 (0.373-0.997)	0.765 (0.677-0.853)	0.78 (0.711-0.845)
Non-Hispanic	AoU	ESRD-DRS	Landmark Year 10	Model Year 10	0.982 (0.953-0.999)	0.9 (0.813-0.967)	0.879 (0.806-0.937)
Non-Hispanic	AoU	KFRE	Landmark Year 10	--	0.989 (0.967-1)	0.849 (0.725-0.949)	0.81 (0.732-0.886)
Non-Hispanic	AoU	RECODe	Landmark Year 10	--	0.955 (0.851-1)	0.867 (0.765-0.957)	0.798 (0.699-0.88)
White/Caucasian	VHA	ESRD-DRS	Landmark Year 1	Model Year 1	0.897 (0.857-0.937)	0.875 (0.854-0.896)	0.835 (0.818-0.85)
White/Caucasian	VHA	KFRE	Landmark Year 1	--	0.88 (0.822-0.926)	0.847 (0.825-0.868)	0.803 (0.784-0.821)
White/Caucasian	VHA	RECODe	Landmark Year 1	--	0.861 (0.817-0.907)	0.836 (0.814-0.86)	0.781 (0.765-0.8)
White/Caucasian	VHA	ESRD-DRS	Landmark Year 5	Model Year 1	0.951 (0.924-0.976)	0.903 (0.884-0.92)	0.851 (0.835-0.867)
White/Caucasian	VHA	ESRD-DRS	Landmark Year 5	Model Year 5	0.953 (0.923-0.976)	0.905 (0.885-0.921)	0.852 (0.834-0.868)
White/Caucasian	VHA	KFRE	Landmark Year 5	--	0.931 (0.899-0.96)	0.866 (0.843-0.888)	0.788 (0.769-0.811)
White/Caucasian	VHA	RECODe	Landmark Year 5	--	0.914 (0.868-0.948)	0.851 (0.828-0.875)	0.794 (0.775-0.813)
White/Caucasian	VHA	ESRD-DRS	Landmark Year 10	Model Year 1	0.943 (0.904-0.975)	0.91 (0.891-0.928)	0.853 (0.83-0.876)
White/Caucasian	VHA	ESRD-DRS	Landmark Year 10	Model Year 10	0.942 (0.905-0.971)	0.91 (0.893-0.929)	0.86 (0.837-0.884)
White/Caucasian	VHA	KFRE	Landmark Year 10	--	0.915 (0.861-0.959)	0.875 (0.851-0.897)	0.793 (0.757-0.827)
White/Caucasian	VHA	RECODe	Landmark Year 10	--	0.903 (0.844-0.942)	0.863 (0.842-0.885)	0.826 (0.798-0.852)
White/Caucasian	AoU	ESRD-DRS	Landmark Year 1	Model Year 1	0.949 (0.905-0.987)	0.834 (0.739-0.92)	0.807 (0.731-0.875)
White/Caucasian	AoU	KFRE	Landmark Year 1	--	0.946 (0.86-0.991)	0.801 (0.682-0.917)	0.774 (0.674-0.852)
White/Caucasian	AoU	RECODe	Landmark Year 1	--	0.822 (0.634-0.99)	0.791 (0.681-0.894)	0.704 (0.605-0.795)
White/Caucasian	AoU	ESRD-DRS	Landmark Year 5	Model Year 5	0.445 (0.22-0.672)	0.782 (0.659-0.883)	0.777 (0.669-0.87)
White/Caucasian	AoU	KFRE	Landmark Year 5	--	0.134 (0.103-0.166)	0.762 (0.632-0.87)	0.747 (0.62-0.868)
White/Caucasian	AoU	RECODe	Landmark Year 5	--	0.307 (0.00321-0.619)	0.659 (0.499-0.786)	0.73 (0.623-0.829)
White/Caucasian	AoU	ESRD-DRS	Landmark Year 10	Model Year 10	0.997 (0.995-0.999)	0.867 (0.732-0.979)	0.837 (0.716-0.938)
White/Caucasian	AoU	KFRE	Landmark Year 10	--	1 (1-1)	0.82 (0.629-0.972)	0.766 (0.643-0.885)
White/Caucasian	AoU	RECODe	Landmark Year 10	--	1 (0.998-1)	0.805 (0.636-0.949)	0.689 (0.538-0.83)

## Sheet: Table H
Table H. AUPRC Across Cohorts, Models, and Subgroups
					1 Year Horizon		5 Year Horizon		10 Year Horizon
Subgroup	Cohort	Model	Landmark Year for Covariate Ascertainment	Landmark Year for Model Fitting	AUPRC	CIF	AUPRC	CIF	AUPRC	CIF
Overall population	VHA	ESRD-DRS	Landmark Year 1	Model Year 1	0.145	0.00103	0.241	0.00511	0.235	0.012
Overall population	VHA	KFRE	Landmark Year 1	--	0.111	0.00103	0.167	0.00511	0.138	0.012
Overall population	VHA	RECODe	Landmark Year 1	--	0.131	0.00103	0.152	0.00511	0.135	0.012
Overall population	VHA	ESRD-DRS	Landmark Year 5	Model Year 1	0.135	0.0012	0.273	0.00686	0.239	0.0168
Overall population	VHA	ESRD-DRS	Landmark Year 5	Model Year 5	0.14	0.0012	0.274	0.00686	0.237	0.0168
Overall population	VHA	KFRE	Landmark Year 5	--	0.11	0.0012	0.159	0.00686	0.124	0.0168
Overall population	VHA	RECODe	Landmark Year 5	--	0.114	0.0012	0.164	0.00686	0.149	0.0168
Overall population	VHA	ESRD-DRS	Landmark Year 10	Model Year 1	0.192	0.00192	0.281	0.0113	0.253	0.0263
Overall population	VHA	ESRD-DRS	Landmark Year 10	Model Year 10	0.213	0.00192	0.3	0.0113	0.256	0.0263
Overall population	VHA	KFRE	Landmark Year 10	--	0.121	0.00192	0.162	0.0113	0.14	0.0263
Overall population	VHA	RECODe	Landmark Year 10	--	0.129	0.00192	0.19	0.0113	0.185	0.0263
Overall population	AoU	ESRD-DRS	Landmark Year 1	Model Year 1	0.034	0.0018	0.364	0.00771	0.344	0.0163
Overall population	AoU	KFRE	Landmark Year 1	--	0.0436	0.0018	0.293	0.00771	0.27	0.0163
Overall population	AoU	RECODe	Landmark Year 1	--	0.0192	0.0018	0.165	0.00771	0.152	0.0163
Overall population	AoU	ESRD-DRS	Landmark Year 5	Model Year 5	0.25	0.00089	0.316	0.00794	0.337	0.0187
Overall population	AoU	KFRE	Landmark Year 5	--	0.134	0.00089	0.231	0.00794	0.263	0.0187
Overall population	AoU	RECODe	Landmark Year 5	--	0.118	0.00089	0.154	0.00794	0.128	0.0187
Overall population	AoU	ESRD-DRS	Landmark Year 10	Model Year 10	0.191	0.00166	0.348	0.011	0.49	0.0289
Overall population	AoU	KFRE	Landmark Year 10	--	0.524	0.00166	0.364	0.011	0.391	0.0289
Overall population	AoU	RECODe	Landmark Year 10	--	0.304	0.00166	0.262	0.011	0.333	0.0289
Black/African American	VHA	ESRD-DRS	Landmark Year 1	Model Year 1	0.254	0.00214	0.318	0.0093	0.313	0.0216
Black/African American	VHA	KFRE	Landmark Year 1	--	0.223	0.00214	0.24	0.0093	0.188	0.0216
Black/African American	VHA	RECODe	Landmark Year 1	--	0.237	0.00214	0.211	0.0093	0.177	0.0216
Black/African American	VHA	ESRD-DRS	Landmark Year 5	Model Year 1	0.133	0.00196	0.363	0.012	0.304	0.0295
Black/African American	VHA	ESRD-DRS	Landmark Year 5	Model Year 5	0.147	0.00196	0.37	0.012	0.307	0.0295
Black/African American	VHA	KFRE	Landmark Year 5	--	0.156	0.00196	0.233	0.012	0.174	0.0295
Black/African American	VHA	RECODe	Landmark Year 5	--	0.158	0.00196	0.225	0.012	0.203	0.0295
Black/African American	VHA	ESRD-DRS	Landmark Year 10	Model Year 1	0.304	0.0033	0.347	0.0195	0.333	0.0505
Black/African American	VHA	ESRD-DRS	Landmark Year 10	Model Year 10	0.342	0.0033	0.363	0.0195	0.326	0.0505
Black/African American	VHA	KFRE	Landmark Year 10	--	0.149	0.0033	0.224	0.0195	0.205	0.0505
Black/African American	VHA	RECODe	Landmark Year 10	--	0.19	0.0033	0.252	0.0195	0.237	0.0505
Black/African American	AoU	ESRD-DRS	Landmark Year 1	Model Year 1	0.0572	0.00258	0.439	0.0105	0.4	0.0252
Black/African American	AoU	KFRE	Landmark Year 1	--	0.0513	0.00258	0.368	0.0105	0.413	0.0252
Black/African American	AoU	RECODe	Landmark Year 1	--	0.0132	0.00258	0.214	0.0105	0.215	0.0252
Black/African American	AoU	ESRD-DRS	Landmark Year 5	Model Year 5	0.207	0.00135	0.476	0.0113	0.402	0.0272
Black/African American	AoU	KFRE	Landmark Year 5	--	0.204	0.00135	0.522	0.0113	0.417	0.0272
Black/African American	AoU	RECODe	Landmark Year 5	--	0.151	0.00135	0.277	0.0113	0.152	0.0272
Black/African American	AoU	ESRD-DRS	Landmark Year 10	Model Year 10	0.285	0.00512	0.477	0.0163	0.615	0.0549
Black/African American	AoU	KFRE	Landmark Year 10	--	0.533	0.00512	0.466	0.0163	0.499	0.0549
Black/African American	AoU	RECODe	Landmark Year 10	--	0.557	0.00512	0.383	0.0163	0.438	0.0549
Diagnosed with Diabetes after age 65	VHA	ESRD-DRS	Landmark Year 1	Model Year 1	0.107	0.00103	0.233	0.00485	0.244	0.011
Diagnosed with Diabetes after age 65	VHA	KFRE	Landmark Year 1	--	0.0743	0.00103	0.155	0.00485	0.14	0.011
Diagnosed with Diabetes after age 65	VHA	RECODe	Landmark Year 1	--	0.115	0.00103	0.165	0.00485	0.181	0.011
Diagnosed with Diabetes after age 65	VHA	ESRD-DRS	Landmark Year 5	Model Year 1	0.0934	0.00121	0.256	0.00641	0.226	0.014
Diagnosed with Diabetes after age 65	VHA	ESRD-DRS	Landmark Year 5	Model Year 5	0.095	0.00121	0.262	0.00641	0.229	0.014
Diagnosed with Diabetes after age 65	VHA	KFRE	Landmark Year 5	--	0.0622	0.00121	0.152	0.00641	0.113	0.014
Diagnosed with Diabetes after age 65	VHA	RECODe	Landmark Year 5	--	0.0811	0.00121	0.181	0.00641	0.17	0.014
Diagnosed with Diabetes after age 65	VHA	ESRD-DRS	Landmark Year 10	Model Year 1	0.229	0.00209	0.322	0.00939	0.294	--
Diagnosed with Diabetes after age 65	VHA	ESRD-DRS	Landmark Year 10	Model Year 10	0.233	0.00209	0.382	0.00939	0.338	--
Diagnosed with Diabetes after age 65	VHA	KFRE	Landmark Year 10	--	0.195	0.00209	0.179	0.00939	0.132	--
Diagnosed with Diabetes after age 65	VHA	RECODe	Landmark Year 10	--	0.231	0.00209	0.267	0.00939	0.25	--
Diagnosed with Diabetes after age 65	AoU	ESRD-DRS	Landmark Year 1	Model Year 1	0.0271	0.00162	0.4	0.00715	0.372	0.0152
Diagnosed with Diabetes after age 65	AoU	KFRE	Landmark Year 1	--	0.0459	0.00162	0.317	0.00715	0.3	0.0152
Diagnosed with Diabetes after age 65	AoU	RECODe	Landmark Year 1	--	0.0152	0.00162	0.173	0.00715	0.17	0.0152
Diagnosed with Diabetes after age 65	AoU	ESRD-DRS	Landmark Year 5	Model Year 5	0.272	0.000952	0.371	0.00768	0.368	0.0174
Diagnosed with Diabetes after age 65	AoU	KFRE	Landmark Year 5	--	0.21	0.000952	0.329	0.00768	0.27	0.0174
Diagnosed with Diabetes after age 65	AoU	RECODe	Landmark Year 5	--	0.159	0.000952	0.211	0.00768	0.154	0.0174
Diagnosed with Diabetes after age 65	AoU	ESRD-DRS	Landmark Year 10	Model Year 10	0.154	0.00142	0.349	0.0099	0.495	0.0286
Diagnosed with Diabetes after age 65	AoU	KFRE	Landmark Year 10	--	0.303	0.00142	0.307	0.0099	0.374	0.0286
Diagnosed with Diabetes after age 65	AoU	RECODe	Landmark Year 10	--	0.121	0.00142	0.241	0.0099	0.33	0.0286
Diagnosed with Diabetes before age 65	VHA	ESRD-DRS	Landmark Year 1	Model Year 1	0.16	0.00103	0.245	0.0052	0.239	0.0123
Diagnosed with Diabetes before age 65	VHA	KFRE	Landmark Year 1	--	0.141	0.00103	0.18	0.0052	0.142	0.0123
Diagnosed with Diabetes before age 65	VHA	RECODe	Landmark Year 1	--	0.139	0.00103	0.149	0.0052	0.127	0.0123
Diagnosed with Diabetes before age 65	VHA	ESRD-DRS	Landmark Year 5	Model Year 1	0.147	0.0012	0.28	0.00697	0.244	0.0172
Diagnosed with Diabetes before age 65	VHA	ESRD-DRS	Landmark Year 5	Model Year 5	0.154	0.0012	0.281	0.00697	0.241	0.0172
Diagnosed with Diabetes before age 65	VHA	KFRE	Landmark Year 5	--	0.134	0.0012	0.165	0.00697	0.13	0.0172
Diagnosed with Diabetes before age 65	VHA	RECODe	Landmark Year 5	--	0.127	0.0012	0.163	0.00697	0.15	0.0172
Diagnosed with Diabetes before age 65	VHA	ESRD-DRS	Landmark Year 10	Model Year 1	0.198	0.00189	0.281	0.0115	0.255	0.0267
Diagnosed with Diabetes before age 65	VHA	ESRD-DRS	Landmark Year 10	Model Year 10	0.225	0.00189	0.298	0.0115	0.257	0.0267
Diagnosed with Diabetes before age 65	VHA	KFRE	Landmark Year 10	--	0.11	0.00189	0.162	0.0115	0.143	0.0267
Diagnosed with Diabetes before age 65	VHA	RECODe	Landmark Year 10	--	0.118	0.00189	0.184	0.0115	0.184	0.0267
Diagnosed with Diabetes before age 65	AoU	ESRD-DRS	Landmark Year 1	Model Year 1	0.0271	0.00162	0.4	0.00715	0.372	0.0152
Diagnosed with Diabetes before age 65	AoU	KFRE	Landmark Year 1	--	0.0459	0.00162	0.317	0.00715	0.3	0.0152
Diagnosed with Diabetes before age 65	AoU	RECODe	Landmark Year 1	--	0.0152	0.00162	0.173	0.00715	0.17	0.0152
Diagnosed with Diabetes before age 65	AoU	ESRD-DRS	Landmark Year 5	Model Year 5	0.272	0.000952	0.371	0.00768	0.368	0.0174
Diagnosed with Diabetes before age 65	AoU	KFRE	Landmark Year 5	--	0.21	0.000952	0.329	0.00768	0.27	0.0174
Diagnosed with Diabetes before age 65	AoU	RECODe	Landmark Year 5	--	0.159	0.000952	0.211	0.00768	0.154	0.0174
Diagnosed with Diabetes before age 65	AoU	ESRD-DRS	Landmark Year 10	Model Year 10	0.154	0.00142	0.349	0.0099	0.495	0.0286
Diagnosed with Diabetes before age 65	AoU	KFRE	Landmark Year 10	--	0.303	0.00142	0.307	0.0099	0.374	0.0286
Diagnosed with Diabetes before age 65	AoU	RECODe	Landmark Year 10	--	0.121	0.00142	0.241	0.0099	0.33	0.0286
Diagnosed with Diabetes in the 2000s	VHA	ESRD-DRS	Landmark Year 1	Model Year 1	0.126	0.00139	0.231	0.00619	0.251	0.0137
Diagnosed with Diabetes in the 2000s	VHA	KFRE	Landmark Year 1	--	0.106	0.00139	0.162	0.00619	0.148	0.0137
Diagnosed with Diabetes in the 2000s	VHA	RECODe	Landmark Year 1	--	0.108	0.00139	0.129	0.00619	0.131	0.0137
Diagnosed with Diabetes in the 2000s	VHA	ESRD-DRS	Landmark Year 5	Model Year 1	0.117	0.00127	0.268	0.0074	0.245	0.0177
Diagnosed with Diabetes in the 2000s	VHA	ESRD-DRS	Landmark Year 5	Model Year 5	0.125	0.00127	0.272	0.0074	0.245	0.0177
Diagnosed with Diabetes in the 2000s	VHA	KFRE	Landmark Year 5	--	0.0981	0.00127	0.152	0.0074	0.131	0.0177
Diagnosed with Diabetes in the 2000s	VHA	RECODe	Landmark Year 5	--	0.0954	0.00127	0.155	0.0074	0.15	0.0177
Diagnosed with Diabetes in the 2000s	VHA	ESRD-DRS	Landmark Year 10	Model Year 1	0.203	0.00207	0.29	0.0115	0.258	0.0263
Diagnosed with Diabetes in the 2000s	VHA	ESRD-DRS	Landmark Year 10	Model Year 10	0.219	0.00207	0.308	0.0115	0.261	0.0263
Diagnosed with Diabetes in the 2000s	VHA	KFRE	Landmark Year 10	--	0.135	0.00207	0.166	0.0115	0.143	0.0263
Diagnosed with Diabetes in the 2000s	VHA	RECODe	Landmark Year 10	--	0.131	0.00207	0.198	0.0115	0.187	0.0263
Diagnosed with Diabetes in the 2000s	AoU	ESRD-DRS	Landmark Year 1	Model Year 1	0.0028	0.00075	0.283	0.00563	0.287	0.0154
Diagnosed with Diabetes in the 2000s	AoU	KFRE	Landmark Year 1	--	0.0337	0.00075	0.224	0.00563	0.237	0.0154
Diagnosed with Diabetes in the 2000s	AoU	RECODe	Landmark Year 1	--	0.00529	0.00075	0.0759	0.00563	0.095	0.0154
Diagnosed with Diabetes in the 2000s	AoU	ESRD-DRS	Landmark Year 5	Model Year 5	0.000494	0.000754	0.339	0.00905	0.35	0.0191
Diagnosed with Diabetes in the 2000s	AoU	KFRE	Landmark Year 5	--	0.25	0.000754	0.295	0.00905	0.277	0.0191
Diagnosed with Diabetes in the 2000s	AoU	RECODe	Landmark Year 5	--	0.000966	0.000754	0.0928	0.00905	0.109	0.0191
Diagnosed with Diabetes in the 2000s	AoU	ESRD-DRS	Landmark Year 10	Model Year 10	0.293	0.00153	0.237	0.0101	0.478	0.0317
Diagnosed with Diabetes in the 2000s	AoU	KFRE	Landmark Year 10	--	0.118	0.00153	0.232	0.0101	0.352	0.0317
Diagnosed with Diabetes in the 2000s	AoU	RECODe	Landmark Year 10	--	0.336	0.00153	0.204	0.0101	0.303	0.0317
Diagnosed with Diabetes in the 2010s	VHA	ESRD-DRS	Landmark Year 1	Model Year 1	0.151	0.00081	0.256	0.00432	0.239	0.01
Diagnosed with Diabetes in the 2010s	VHA	KFRE	Landmark Year 1	--	0.106	0.00081	0.178	0.00432	0.141	0.01
Diagnosed with Diabetes in the 2010s	VHA	RECODe	Landmark Year 1	--	0.148	0.00081	0.176	0.00432	0.15	0.01
Diagnosed with Diabetes in the 2010s	VHA	ESRD-DRS	Landmark Year 5	Model Year 1	0.155	0.00108	0.279	0.00598	0.371	--
Diagnosed with Diabetes in the 2010s	VHA	ESRD-DRS	Landmark Year 5	Model Year 5	0.154	0.00108	0.274	0.00598	0.363	--
Diagnosed with Diabetes in the 2010s	VHA	KFRE	Landmark Year 5	--	0.121	0.00108	0.171	0.00598	0.188	--
Diagnosed with Diabetes in the 2010s	VHA	RECODe	Landmark Year 5	--	0.141	0.00108	0.18	0.00598	0.271	--
Diagnosed with Diabetes in the 2010s	VHA	ESRD-DRS	Landmark Year 10	Model Year 1	0.125	0.00144	0.524	--	0.52	--
Diagnosed with Diabetes in the 2010s	VHA	ESRD-DRS	Landmark Year 10	Model Year 10	0.156	0.00144	0.522	--	0.489	--
Diagnosed with Diabetes in the 2010s	VHA	KFRE	Landmark Year 10	--	0.0863	0.00144	0.266	--	0.176	--
Diagnosed with Diabetes in the 2010s	VHA	RECODe	Landmark Year 10	--	0.149	0.00144	0.366	--	0.366	--
Diagnosed with Diabetes in the 2010s	AoU	ESRD-DRS	Landmark Year 1	Model Year 1	0.0562	0.00212	0.369	0.00853	0.396	0.0165
Diagnosed with Diabetes in the 2010s	AoU	KFRE	Landmark Year 1	--	0.0592	0.00212	0.301	0.00853	0.29	0.0165
Diagnosed with Diabetes in the 2010s	AoU	RECODe	Landmark Year 1	--	0.0381	0.00212	0.19	0.00853	0.185	0.0165
Diagnosed with Diabetes in the 2010s	AoU	ESRD-DRS	Landmark Year 5	Model Year 5	0.191	0.00101	0.362	0.00708	0.581	--
Diagnosed with Diabetes in the 2010s	AoU	KFRE	Landmark Year 5	--	0.121	0.00101	0.268	0.00708	0.504	--
Diagnosed with Diabetes in the 2010s	AoU	RECODe	Landmark Year 5	--	0.096	0.00101	0.231	0.00708	0.538	--
Diagnosed with Diabetes in the 2010s	AoU	ESRD-DRS	Landmark Year 10	Model Year 10	0.204	0.00208	0.775	--	0.775	--
Diagnosed with Diabetes in the 2010s	AoU	KFRE	Landmark Year 10	--	0.605	0.00208	0.694	--	0.694	--
Diagnosed with Diabetes in the 2010s	AoU	RECODe	Landmark Year 10	--	0.426	0.00208	0.654	--	0.654	--
Female	VHA	ESRD-DRS	Landmark Year 1	Model Year 1	0.22	0.000823	0.197	0.00282	0.175	0.00646
Female	VHA	KFRE	Landmark Year 1	--	0.0745	0.000823	0.099	0.00282	0.085	0.00646
Female	VHA	RECODe	Landmark Year 1	--	0.131	0.000823	0.0975	0.00282	0.0666	0.00646
Female	VHA	ESRD-DRS	Landmark Year 5	Model Year 1	0.0631	0.000293	0.147	0.00292	0.135	0.0104
Female	VHA	ESRD-DRS	Landmark Year 5	Model Year 5	0.0582	0.000293	0.146	0.00292	0.125	0.0104
Female	VHA	KFRE	Landmark Year 5	--	0.00745	0.000293	0.0761	0.00292	0.0799	0.0104
Female	VHA	RECODe	Landmark Year 5	--	0.00599	0.000293	0.057	0.00292	0.0688	0.0104
Female	VHA	ESRD-DRS	Landmark Year 10	Model Year 1	0.175	0.00119	0.198	0.00797	0.142	0.0241
Female	VHA	ESRD-DRS	Landmark Year 10	Model Year 10	0.146	0.00119	0.195	0.00797	0.183	0.0241
Female	VHA	KFRE	Landmark Year 10	--	0.0575	0.00119	0.0917	0.00797	0.0905	0.0241
Female	VHA	RECODe	Landmark Year 10	--	0.0912	0.00119	0.0882	0.00797	0.15	0.0241
Female	AoU	ESRD-DRS	Landmark Year 1	Model Year 1	0.029	0.00111	0.338	0.00533	0.365	0.0124
Female	AoU	KFRE	Landmark Year 1	--	0.048	0.00111	0.318	0.00533	0.304	0.0124
Female	AoU	RECODe	Landmark Year 1	--	0.0268	0.00111	0.152	0.00533	0.18	0.0124
Female	AoU	ESRD-DRS	Landmark Year 5	Model Year 5	0.155	0.00069	0.293	0.00631	0.368	0.0144
Female	AoU	KFRE	Landmark Year 5	--	0.183	0.00069	0.222	0.00631	0.318	0.0144
Female	AoU	RECODe	Landmark Year 5	--	0.468	0.00069	0.161	0.00631	0.103	0.0144
Female	AoU	ESRD-DRS	Landmark Year 10	Model Year 10	0.167	0.00157	0.32	0.00818	0.51	0.0217
Female	AoU	KFRE	Landmark Year 10	--	0.482	0.00157	0.409	0.00818	0.406	0.0217
Female	AoU	RECODe	Landmark Year 10	--	0.278	0.00157	0.222	0.00818	0.344	0.0217
Hispanic/Latino	VHA	ESRD-DRS	Landmark Year 1	Model Year 1	0.11	0.001	0.355	0.00434	0.295	0.00956
Hispanic/Latino	VHA	KFRE	Landmark Year 1	--	0.102	0.001	0.147	0.00434	0.145	0.00956
Hispanic/Latino	VHA	RECODe	Landmark Year 1	--	0.103	0.001	0.168	0.00434	0.122	0.00956
Hispanic/Latino	VHA	ESRD-DRS	Landmark Year 5	Model Year 1	0.143	0.00162	0.354	0.00616	0.281	0.0146
Hispanic/Latino	VHA	ESRD-DRS	Landmark Year 5	Model Year 5	0.164	0.00162	0.372	0.00616	0.27	0.0146
Hispanic/Latino	VHA	KFRE	Landmark Year 5	--	0.0975	0.00162	0.262	0.00616	0.13	0.0146
Hispanic/Latino	VHA	RECODe	Landmark Year 5	--	0.144	0.00162	0.214	0.00616	0.154	0.0146
Hispanic/Latino	VHA	ESRD-DRS	Landmark Year 10	Model Year 1	0.0391	0.000973	0.225	0.00913	0.252	0.0258
Hispanic/Latino	VHA	ESRD-DRS	Landmark Year 10	Model Year 10	0.0563	0.000973	0.265	0.00913	0.277	0.0258
Hispanic/Latino	VHA	KFRE	Landmark Year 10	--	0.0325	0.000973	0.115	0.00913	0.126	0.0258
Hispanic/Latino	VHA	RECODe	Landmark Year 10	--	0.0521	0.000973	0.141	0.00913	0.168	0.0258
Hispanic/Latino	AoU	ESRD-DRS	Landmark Year 1	Model Year 1	0.0259	0.002	0.538	0.00905	0.398	0.0126
Hispanic/Latino	AoU	KFRE	Landmark Year 1	--	0.0487	0.002	0.466	0.00905	0.441	0.0126
Hispanic/Latino	AoU	RECODe	Landmark Year 1	--	0.0195	0.002	0.21	0.00905	0.187	0.0126
Hispanic/Latino	AoU	ESRD-DRS	Landmark Year 5	Model Year 5	0.000572	0.000717	0.131	0.00429	0.122	0.016
Hispanic/Latino	AoU	KFRE	Landmark Year 5	--	0.000754	0.000717	0.0473	0.00429	0.114	0.016
Hispanic/Latino	AoU	RECODe	Landmark Year 5	--	0.000664	0.000717	0.029	0.00429	0.156	0.016
Hispanic/Latino	AoU	ESRD-DRS	Landmark Year 10	Model Year 10	--	0	0.153	0.0118	0.606	0.0231
Hispanic/Latino	AoU	KFRE	Landmark Year 10	--	--	0	0.231	0.0118	0.593	0.0231
Hispanic/Latino	AoU	RECODe	Landmark Year 10	--	--	0	0.136	0.0118	0.493	0.0231
Male	VHA	ESRD-DRS	Landmark Year 1	Model Year 1	0.143	0.00105	0.243	0.00527	0.238	0.0123
Male	VHA	KFRE	Landmark Year 1	--	0.11	0.00105	0.171	0.00527	0.14	0.0123
Male	VHA	RECODe	Landmark Year 1	--	0.131	0.00105	0.154	0.00527	0.138	0.0123
Male	VHA	ESRD-DRS	Landmark Year 5	Model Year 1	0.136	0.00126	0.277	0.00713	0.244	0.0172
Male	VHA	ESRD-DRS	Landmark Year 5	Model Year 5	0.144	0.00126	0.279	0.00713	0.242	0.0172
Male	VHA	KFRE	Landmark Year 5	--	0.115	0.00126	0.163	0.00713	0.126	0.0172
Male	VHA	RECODe	Landmark Year 5	--	0.122	0.00126	0.171	0.00713	0.154	0.0172
Male	VHA	ESRD-DRS	Landmark Year 10	Model Year 1	0.188	0.00197	0.284	0.0115	0.258	0.0264
Male	VHA	ESRD-DRS	Landmark Year 10	Model Year 10	0.211	0.00197	0.303	0.0115	0.26	0.0264
Male	VHA	KFRE	Landmark Year 10	--	0.123	0.00197	0.165	0.0115	0.143	0.0264
Male	VHA	RECODe	Landmark Year 10	--	0.133	0.00197	0.195	0.0115	0.187	0.0264
Male	AoU	ESRD-DRS	Landmark Year 1	Model Year 1	0.0371	0.00301	0.379	0.0119	0.321	0.0231
Male	AoU	KFRE	Landmark Year 1	--	0.0433	0.00301	0.263	0.0119	0.238	0.0231
Male	AoU	RECODe	Landmark Year 1	--	0.0167	0.00301	0.181	0.0119	0.135	0.0231
Male	AoU	ESRD-DRS	Landmark Year 5	Model Year 5	0.0335	0.00125	0.336	0.0109	0.305	0.0268
Male	AoU	KFRE	Landmark Year 5	--	0.0249	0.00125	0.229	0.0109	0.232	0.0268
Male	AoU	RECODe	Landmark Year 5	--	0.0192	0.00125	0.139	0.0109	0.164	0.0268
Male	AoU	ESRD-DRS	Landmark Year 10	Model Year 10	0.38	0.00183	0.361	0.0164	0.452	0.0428
Male	AoU	KFRE	Landmark Year 10	--	0.325	0.00183	0.281	0.0164	0.37	0.0428
Male	AoU	RECODe	Landmark Year 10	--	0.13	0.00183	0.317	0.0164	0.328	0.0428
Most recent eGFR at landmark < 60	VHA	ESRD-DRS	Landmark Year 1	Model Year 1	0.18	0.00917	0.34	0.0395	0.388	0.0734
Most recent eGFR at landmark < 60	VHA	KFRE	Landmark Year 1	--	0.132	0.00917	0.229	0.0395	0.222	0.0734
Most recent eGFR at landmark < 60	VHA	RECODe	Landmark Year 1	--	0.184	0.00917	0.266	0.0395	0.283	0.0734
Most recent eGFR at landmark < 60	VHA	ESRD-DRS	Landmark Year 5	Model Year 1	0.161	0.00844	0.366	0.042	0.379	0.0793
Most recent eGFR at landmark < 60	VHA	ESRD-DRS	Landmark Year 5	Model Year 5	0.166	0.00844	0.365	0.042	0.371	0.0793
Most recent eGFR at landmark < 60	VHA	KFRE	Landmark Year 5	--	0.129	0.00844	0.209	0.042	0.193	0.0793
Most recent eGFR at landmark < 60	VHA	RECODe	Landmark Year 5	--	0.147	0.00844	0.255	0.042	0.269	0.0793
Most recent eGFR at landmark < 60	VHA	ESRD-DRS	Landmark Year 10	Model Year 1	0.215	0.00978	0.355	0.0521	0.378	0.0932
Most recent eGFR at landmark < 60	VHA	ESRD-DRS	Landmark Year 10	Model Year 10	0.235	0.00978	0.377	0.0521	0.378	0.0932
Most recent eGFR at landmark < 60	VHA	KFRE	Landmark Year 10	--	0.138	0.00978	0.201	0.0521	0.205	0.0932
Most recent eGFR at landmark < 60	VHA	RECODe	Landmark Year 10	--	0.155	0.00978	0.265	0.0521	0.278	0.0932
Most recent eGFR at landmark < 60	AoU	ESRD-DRS	Landmark Year 1	Model Year 1	0.0435	0.0143	0.46	0.0577	0.515	0.0981
Most recent eGFR at landmark < 60	AoU	KFRE	Landmark Year 1	--	0.0504	0.0143	0.373	0.0577	0.421	0.0981
Most recent eGFR at landmark < 60	AoU	RECODe	Landmark Year 1	--	0.046	0.0143	0.315	0.0577	0.338	0.0981
Most recent eGFR at landmark < 60	AoU	ESRD-DRS	Landmark Year 5	Model Year 5	0.333	0.00532	0.475	0.0413	0.499	0.0846
Most recent eGFR at landmark < 60	AoU	KFRE	Landmark Year 5	--	0.175	0.00532	0.349	0.0413	0.429	0.0846
Most recent eGFR at landmark < 60	AoU	RECODe	Landmark Year 5	--	0.177	0.00532	0.292	0.0413	0.293	0.0846
Most recent eGFR at landmark < 60	AoU	ESRD-DRS	Landmark Year 10	Model Year 10	0.191	0.0103	0.453	0.055	0.688	0.126
Most recent eGFR at landmark < 60	AoU	KFRE	Landmark Year 10	--	0.527	0.0103	0.457	0.055	0.593	0.126
Most recent eGFR at landmark < 60	AoU	RECODe	Landmark Year 10	--	0.317	0.0103	0.434	0.055	0.577	0.126
Most recent eGFR at landmark > 60	VHA	ESRD-DRS	Landmark Year 1	Model Year 1	0.000977	0.000212	0.013	0.00177	0.04	0.00621
Most recent eGFR at landmark > 60	VHA	KFRE	Landmark Year 1	--	0.000554	0.000212	0.00439	0.00177	0.0164	0.00621
Most recent eGFR at landmark > 60	VHA	RECODe	Landmark Year 1	--	0.000262	0.000212	0.00353	0.00177	0.0142	0.00621
Most recent eGFR at landmark > 60	VHA	ESRD-DRS	Landmark Year 5	Model Year 1	0.00159	0.000226	0.0256	0.00233	0.0562	0.00908
Most recent eGFR at landmark > 60	VHA	ESRD-DRS	Landmark Year 5	Model Year 5	0.00202	0.000226	0.0263	0.00233	0.0604	0.00908
Most recent eGFR at landmark > 60	VHA	KFRE	Landmark Year 5	--	0.000298	0.000226	0.0092	0.00233	0.0245	0.00908
Most recent eGFR at landmark > 60	VHA	RECODe	Landmark Year 5	--	0.000342	0.000226	0.00597	0.00233	0.0268	0.00908
Most recent eGFR at landmark > 60	VHA	ESRD-DRS	Landmark Year 10	Model Year 1	0.0142	0.00034	0.042	0.00366	0.0651	0.0144
Most recent eGFR at landmark > 60	VHA	ESRD-DRS	Landmark Year 10	Model Year 10	0.00377	0.00034	0.0417	0.00366	0.0674	0.0144
Most recent eGFR at landmark > 60	VHA	KFRE	Landmark Year 10	--	0.00535	0.00034	0.017	0.00366	0.0297	0.0144
Most recent eGFR at landmark > 60	VHA	RECODe	Landmark Year 10	--	0.00371	0.00034	0.0128	0.00366	0.0516	0.0144
Most recent eGFR at landmark > 60	AoU	ESRD-DRS	Landmark Year 1	Model Year 1	0.000806	0.000353	0.0415	0.00213	0.0736	0.00741
Most recent eGFR at landmark > 60	AoU	KFRE	Landmark Year 1	--	0.000291	0.000353	0.0037	0.00213	0.0134	0.00741
Most recent eGFR at landmark > 60	AoU	RECODe	Landmark Year 1	--	0.000306	0.000353	0.00647	0.00213	0.0277	0.00741
Most recent eGFR at landmark > 60	AoU	ESRD-DRS	Landmark Year 5	Model Year 5	0.000206	0.000253	0.0319	0.00338	0.112	0.0104
Most recent eGFR at landmark > 60	AoU	KFRE	Landmark Year 5	--	0.00014	0.000253	0.0156	0.00338	0.0762	0.0104
Most recent eGFR at landmark > 60	AoU	RECODe	Landmark Year 5	--	0.000128	0.000253	0.0093	0.00338	0.0288	0.0104
Most recent eGFR at landmark > 60	AoU	ESRD-DRS	Landmark Year 10	Model Year 10	--	0	0.0127	0.00344	0.152	0.0139
Most recent eGFR at landmark > 60	AoU	KFRE	Landmark Year 10	--	--	0	0.00404	0.00344	0.111	0.0139
Most recent eGFR at landmark > 60	AoU	RECODe	Landmark Year 10	--	--	0	0.0216	0.00344	0.0962	0.0139
Non-Hispanic	VHA	ESRD-DRS	Landmark Year 1	Model Year 1	0.15	0.001	0.24	0.00511	0.235	0.0121
Non-Hispanic	VHA	KFRE	Landmark Year 1	--	0.114	0.001	0.171	0.00511	0.139	0.0121
Non-Hispanic	VHA	RECODe	Landmark Year 1	--	0.136	0.001	0.153	0.00511	0.138	0.0121
Non-Hispanic	VHA	ESRD-DRS	Landmark Year 5	Model Year 1	0.141	0.00115	0.269	0.00686	0.24	0.017
Non-Hispanic	VHA	ESRD-DRS	Landmark Year 5	Model Year 5	0.146	0.00115	0.27	0.00686	0.238	0.017
Non-Hispanic	VHA	KFRE	Landmark Year 5	--	0.116	0.00115	0.154	0.00686	0.125	0.017
Non-Hispanic	VHA	RECODe	Landmark Year 5	--	0.119	0.00115	0.167	0.00686	0.155	0.017
Non-Hispanic	VHA	ESRD-DRS	Landmark Year 10	Model Year 1	0.2	0.00205	0.288	0.0115	0.254	0.0267
Non-Hispanic	VHA	ESRD-DRS	Landmark Year 10	Model Year 10	0.222	0.00205	0.304	0.0115	0.256	0.0267
Non-Hispanic	VHA	KFRE	Landmark Year 10	--	0.128	0.00205	0.167	0.0115	0.141	0.0267
Non-Hispanic	VHA	RECODe	Landmark Year 10	--	0.135	0.00205	0.198	0.0115	0.189	0.0267
Non-Hispanic	AoU	ESRD-DRS	Landmark Year 1	Model Year 1	0.05	0.00183	0.342	0.00728	0.329	0.0165
Non-Hispanic	AoU	KFRE	Landmark Year 1	--	0.0436	0.00183	0.259	0.00728	0.24	0.0165
Non-Hispanic	AoU	RECODe	Landmark Year 1	--	0.0209	0.00183	0.147	0.00728	0.152	0.0165
Non-Hispanic	AoU	ESRD-DRS	Landmark Year 5	Model Year 5	0.0713	0.00082	0.314	0.0082	0.344	0.0189
Non-Hispanic	AoU	KFRE	Landmark Year 5	--	0.0463	0.00082	0.237	0.0082	0.267	0.0189
Non-Hispanic	AoU	RECODe	Landmark Year 5	--	0.0596	0.00082	0.157	0.0082	0.128	0.0189
Non-Hispanic	AoU	ESRD-DRS	Landmark Year 10	Model Year 10	0.199	0.00205	0.372	0.0109	0.471	0.03
Non-Hispanic	AoU	KFRE	Landmark Year 10	--	0.516	0.00205	0.398	0.0109	0.361	0.03
Non-Hispanic	AoU	RECODe	Landmark Year 10	--	0.375	0.00205	0.298	0.0109	0.319	0.03
White/Caucasian	VHA	ESRD-DRS	Landmark Year 1	Model Year 1	0.0439	0.000671	0.18	0.00379	0.175	0.00907
White/Caucasian	VHA	KFRE	Landmark Year 1	--	0.048	0.000671	0.121	0.00379	0.11	0.00907
White/Caucasian	VHA	RECODe	Landmark Year 1	--	0.0615	0.000671	0.112	0.00379	0.106	0.00907
White/Caucasian	VHA	ESRD-DRS	Landmark Year 5	Model Year 1	0.173	0.000943	0.212	0.00529	0.192	0.0129
White/Caucasian	VHA	ESRD-DRS	Landmark Year 5	Model Year 5	0.163	0.000943	0.209	0.00529	0.187	0.0129
White/Caucasian	VHA	KFRE	Landmark Year 5	--	0.091	0.000943	0.126	0.00529	0.103	0.0129
White/Caucasian	VHA	RECODe	Landmark Year 5	--	0.111	0.000943	0.139	0.00529	0.125	0.0129
White/Caucasian	VHA	ESRD-DRS	Landmark Year 10	Model Year 1	0.121	0.00153	0.231	0.00872	0.194	0.0191
White/Caucasian	VHA	ESRD-DRS	Landmark Year 10	Model Year 10	0.124	0.00153	0.255	0.00872	0.21	0.0191
White/Caucasian	VHA	KFRE	Landmark Year 10	--	0.121	0.00153	0.133	0.00872	0.109	0.0191
White/Caucasian	VHA	RECODe	Landmark Year 10	--	0.116	0.00153	0.154	0.00872	0.154	0.0191
White/Caucasian	AoU	ESRD-DRS	Landmark Year 1	Model Year 1	0.033	0.00121	0.242	0.00507	0.242	0.0114
White/Caucasian	AoU	KFRE	Landmark Year 1	--	0.0374	0.00121	0.169	0.00507	0.15	0.0114
White/Caucasian	AoU	RECODe	Landmark Year 1	--	0.0261	0.00121	0.0962	0.00507	0.0881	0.0114
White/Caucasian	AoU	ESRD-DRS	Landmark Year 5	Model Year 5	0.000339	0.000428	0.149	0.00643	0.226	0.0147
White/Caucasian	AoU	KFRE	Landmark Year 5	--	0.000231	0.000428	0.0623	0.00643	0.15	0.0147
White/Caucasian	AoU	RECODe	Landmark Year 5	--	0.000219	0.000428	0.0362	0.00643	0.0645	0.0147
White/Caucasian	AoU	ESRD-DRS	Landmark Year 10	Model Year 10	0.000346	0.000418	0.321	0.00844	0.334	0.0224
White/Caucasian	AoU	KFRE	Landmark Year 10	--	0.000228	0.000418	0.34	0.00844	0.272	0.0224
White/Caucasian	AoU	RECODe	Landmark Year 10	--	0.00168	0.000418	0.276	0.00844	0.152	0.0224

## Sheet: Table I
Table I. Brier Score and Slope Across Cohorts, Models, and Subgroups
						Slope			Brier Score
Subgroup	Cohort	Model	Landmark Year for Covariate Ascertainment	Landmark Year for Model Fitting	Recalibration Method	1 Year Horizon	5 Year Horizon	10 Year Horizon	1 Year Horizon	5 Year Horizon	10 Year Horizon
Overall population	VHA	ESRD-DRS	Landmark Year 1	Model Year 1	Fine-Gray	1.44 (0.01)	1.27 (0.0072)	1.13 (0.0072)	0.000976	0.00521	0.0162
Overall population	VHA	KFRE	Landmark Year 1	--	Fine-Gray	0.302 (0.0023)	0.317 (0.0021)	0.289 (0.0025)	0.00141	0.00793	0.0236
Overall population	VHA	KFRE	Landmark Year 1	--	Cox	2.79 (0.023)	1.61 (0.011)	1.05 (0.0092)	0.00102	0.00595	0.0217
Overall population	VHA	RECODe	Landmark Year 1	--	Fine-Gray	1.86 (0.045)	2.11 (0.031)	1.8 (0.025)	0.00105	0.00583	0.0177
Overall population	VHA	RECODe	Landmark Year 1	--	Cox	1.27 (0.028)	1.87 (0.023)	1.5 (0.02)	0.00105	0.00629	0.0225
Overall population	VHA	ESRD-DRS	Landmark Year 5	Model Year 1	Fine-Gray	1.17 (0.011)	1.19 (0.0078)	1.03 (0.0087)	0.00116	0.0076	0.0291
Overall population	VHA	ESRD-DRS	Landmark Year 5	Model Year 5	Fine-Gray	1.13 (0.01)	1.18 (0.0076)	1.02 (0.0085)	0.00115	0.00758	0.029
Overall population	VHA	KFRE	Landmark Year 5	--	Fine-Gray	0.248 (0.0022)	0.28 (0.0023)	0.262 (0.003)	0.00202	0.0128	0.0419
Overall population	VHA	KFRE	Landmark Year 5	--	Cox	2.3 (0.02)	1.19 (0.0099)	0.804 (0.0092)	0.0012	0.00913	0.0439
Overall population	VHA	RECODe	Landmark Year 5	--	Fine-Gray	0.678 (0.028)	1.34 (0.026)	1.52 (0.025)	0.00124	0.00857	0.031
Overall population	VHA	RECODe	Landmark Year 5	--	Cox	0.418 (0.017)	1.27 (0.021)	1.38 (0.022)	0.00127	0.00973	0.0448
Overall population	VHA	ESRD-DRS	Landmark Year 10	Model Year 1	Fine-Gray	1.3 (0.012)	1.09 (0.01)	0.967 (0.014)	0.00179	0.0145	0.0806
Overall population	VHA	ESRD-DRS	Landmark Year 10	Model Year 10	Fine-Gray	1.34 (0.012)	1.15 (0.01)	1.02 (0.014)	0.00176	0.0143	0.0802
Overall population	VHA	KFRE	Landmark Year 10	--	Fine-Gray	0.245 (0.0029)	0.279 (0.0033)	0.27 (0.0053)	0.00335	0.0235	0.101
Overall population	VHA	KFRE	Landmark Year 10	--	Cox	1.76 (0.02)	0.947 (0.011)	0.66 (0.014)	0.00193	0.0186	0.153
Overall population	VHA	RECODe	Landmark Year 10	--	Fine-Gray	0.776 (0.025)	1.46 (0.028)	1.53 (0.035)	0.00199	0.016	0.0833
Overall population	VHA	RECODe	Landmark Year 10	--	Cox	0.545 (0.018)	1.24 (0.022)	1.29 (0.03)	0.00206	0.0194	0.153
Overall population	AoU	ESRD-DRS	Landmark Year 1	Model Year 1	Fine-Gray	0.415 (0.034)	1.28 (0.023)	1.11 (0.026)	0.00189	0.00762	0.0239
Overall population	AoU	KFRE	Landmark Year 1	--	Fine-Gray	0.116 (0.0065)	0.307 (0.007)	0.3 (0.009)	0.00436	0.0141	0.0367
Overall population	AoU	KFRE	Landmark Year 1	--	Cox	1.05 (0.065)	1.43 (0.033)	1.01 (0.03)	0.00184	0.00831	0.0258
Overall population	AoU	RECODe	Landmark Year 1	--	Fine-Gray	1.61 (0.2)	2.32 (0.11)	1.89 (0.091)	0.00186	0.00903	0.0265
Overall population	AoU	RECODe	Landmark Year 1	--	Cox	0.13 (0.04)	1.04 (0.041)	1.15 (0.048)	0.00194	0.00892	0.0269
Overall population	AoU	ESRD-DRS	Landmark Year 5	Model Year 5	Fine-Gray	1.14 (0.026)	1.04 (0.027)	0.92 (0.031)	0.000765	0.0095	0.0367
Overall population	AoU	KFRE	Landmark Year 5	--	Fine-Gray	0.176 (0.0068)	0.203 (0.0084)	0.238 (0.011)	0.0022	0.0204	0.0575
Overall population	AoU	KFRE	Landmark Year 5	--	Cox	2.55 (0.1)	1.19 (0.042)	0.861 (0.038)	0.00089	0.0103	0.0399
Overall population	AoU	RECODe	Landmark Year 5	--	Fine-Gray	4.49 (0.31)	2.17 (0.12)	1.68 (0.11)	0.000915	0.0107	0.0392
Overall population	AoU	RECODe	Landmark Year 5	--	Cox	0.393 (0.029)	0.911 (0.037)	0.886 (0.048)	0.00095	0.0105	0.0406
Overall population	AoU	ESRD-DRS	Landmark Year 10	Model Year 10	Fine-Gray	1.35 (0.044)	0.954 (0.032)	1.18 (0.043)	0.0015	0.0143	0.069
Overall population	AoU	KFRE	Landmark Year 10	--	Fine-Gray	0.251 (0.008)	0.296 (0.012)	0.341 (0.018)	0.004	0.0248	0.0927
Overall population	AoU	KFRE	Landmark Year 10	--	Cox	2.66 (0.068)	0.915 (0.036)	0.803 (0.039)	0.00152	0.0153	0.0785
Overall population	AoU	RECODe	Landmark Year 10	--	Fine-Gray	1.02 (0.17)	1.15 (0.11)	1.97 (0.14)	0.00175	0.0164	0.0764
Overall population	AoU	RECODe	Landmark Year 10	--	Cox	0.673 (0.029)	1 (0.047)	1.34 (0.063)	0.00164	0.0159	0.0783
Black/African American	VHA	ESRD-DRS	Landmark Year 1	Model Year 1	Fine-Gray	1.71 (0.018)	1.2 (0.012)	1.11 (0.013)	0.00189	0.00885	0.028
Black/African American	VHA	KFRE	Landmark Year 1	--	Fine-Gray	0.458 (0.005)	0.429 (0.0048)	0.386 (0.0058)	0.00232	0.0119	0.0371
Black/African American	VHA	KFRE	Landmark Year 1	--	Cox	4.23 (0.05)	2.05 (0.024)	1.34 (0.02)	0.00208	0.0102	0.036
Black/African American	VHA	RECODe	Landmark Year 1	--	Fine-Gray	7.57 (0.17)	3.5 (0.074)	2.53 (0.056)	0.00216	0.0105	0.0318
Black/African American	VHA	RECODe	Landmark Year 1	--	Cox	5.62 (0.1)	2.58 (0.05)	1.88 (0.041)	0.00216	0.011	0.038
Black/African American	VHA	ESRD-DRS	Landmark Year 5	Model Year 1	Fine-Gray	0.857 (0.017)	1.21 (0.013)	1.04 (0.016)	0.0019	0.0125	0.051
Black/African American	VHA	ESRD-DRS	Landmark Year 5	Model Year 5	Fine-Gray	0.892 (0.017)	1.23 (0.013)	1.04 (0.016)	0.00188	0.0125	0.0509
Black/African American	VHA	KFRE	Landmark Year 5	--	Fine-Gray	0.303 (0.0047)	0.394 (0.0054)	0.358 (0.0072)	0.00296	0.0181	0.0656
Black/African American	VHA	KFRE	Landmark Year 5	--	Cox	2.72 (0.043)	1.61 (0.022)	1.05 (0.021)	0.00194	0.0151	0.0716
Black/African American	VHA	RECODe	Landmark Year 5	--	Fine-Gray	0.666 (0.05)	1.92 (0.058)	2.02 (0.056)	0.00203	0.015	0.0558
Black/African American	VHA	RECODe	Landmark Year 5	--	Cox	0.682 (0.037)	1.66 (0.045)	1.7 (0.046)	0.00205	0.0165	0.0743
Black/African American	VHA	ESRD-DRS	Landmark Year 10	Model Year 1	Fine-Gray	1.35 (0.02)	1.08 (0.019)	1.06 (0.029)	0.00282	0.0245	0.157
Black/African American	VHA	ESRD-DRS	Landmark Year 10	Model Year 10	Fine-Gray	1.34 (0.018)	1.15 (0.019)	1.11 (0.03)	0.00272	0.0241	0.157
Black/African American	VHA	KFRE	Landmark Year 10	--	Fine-Gray	0.327 (0.0067)	0.377 (0.008)	0.404 (0.014)	0.00471	0.0341	0.176
Black/African American	VHA	KFRE	Landmark Year 10	--	Cox	2.15 (0.044)	1.21 (0.026)	0.937 (0.033)	0.00326	0.0304	0.263
Black/African American	VHA	RECODe	Landmark Year 10	--	Fine-Gray	0.769 (0.041)	1.84 (0.06)	2.01 (0.082)	0.00341	0.0278	0.164
Black/African American	VHA	RECODe	Landmark Year 10	--	Cox	0.706 (0.035)	1.55 (0.045)	1.56 (0.065)	0.00348	0.0321	0.267
Black/African American	AoU	ESRD-DRS	Landmark Year 1	Model Year 1	Fine-Gray	1.14 (0.091)	1.37 (0.045)	1.13 (0.051)	0.00258	0.00995	0.0393
Black/African American	AoU	KFRE	Landmark Year 1	--	Fine-Gray	0.136 (0.014)	0.357 (0.014)	0.424 (0.02)	0.00559	0.017	0.0498
Black/African American	AoU	KFRE	Landmark Year 1	--	Cox	1.08 (0.13)	1.38 (0.067)	1.25 (0.067)	0.00265	0.0113	0.042
Black/African American	AoU	RECODe	Landmark Year 1	--	Fine-Gray	1.73 (0.42)	2.46 (0.21)	2.29 (0.2)	0.00269	0.0122	0.044
Black/African American	AoU	RECODe	Landmark Year 1	--	Cox	0.135 (0.082)	1 (0.077)	1.25 (0.097)	0.0028	0.012	0.0441
Black/African American	AoU	ESRD-DRS	Landmark Year 5	Model Year 5	Fine-Gray	1 (0.03)	1.07 (0.044)	1.01 (0.056)	0.000951	0.0127	0.0548
Black/African American	AoU	KFRE	Landmark Year 5	--	Fine-Gray	0.208 (0.013)	0.348 (0.017)	0.328 (0.025)	0.00328	0.022	0.0768
Black/African American	AoU	KFRE	Landmark Year 5	--	Cox	3.59 (0.22)	1.78 (0.081)	1.12 (0.079)	0.00133	0.0138	0.0598
Black/African American	AoU	RECODe	Landmark Year 5	--	Fine-Gray	7.46 (0.65)	3.41 (0.24)	2.17 (0.21)	0.00138	0.0153	0.0608
Black/African American	AoU	RECODe	Landmark Year 5	--	Cox	1.23 (0.072)	0.997 (0.058)	0.824 (0.08)	0.00125	0.0142	0.0622
Black/African American	AoU	ESRD-DRS	Landmark Year 10	Model Year 10	Fine-Gray	1.68 (0.083)	0.989 (0.048)	1.44 (0.095)	0.00431	0.0197	0.175
Black/African American	AoU	KFRE	Landmark Year 10	--	Fine-Gray	0.434 (0.019)	0.352 (0.025)	0.516 (0.05)	0.0066	0.0351	0.203
Black/African American	AoU	KFRE	Landmark Year 10	--	Cox	3.67 (0.14)	0.986 (0.062)	1.12 (0.1)	0.00457	0.0224	0.201
Black/African American	AoU	RECODe	Landmark Year 10	--	Fine-Gray	0.993 (0.3)	0.828 (0.15)	2.1 (0.28)	0.0054	0.0257	0.198
Black/African American	AoU	RECODe	Landmark Year 10	--	Cox	0.672 (0.05)	0.853 (0.067)	1.59 (0.13)	0.00493	0.024	0.201
Diagnosed with Diabetes after age 65	VHA	ESRD-DRS	Landmark Year 1	Model Year 1	Fine-Gray	1.83 (0.027)	1.4 (0.016)	1.16 (0.017)	0.00101	0.00556	0.0227
Diagnosed with Diabetes after age 65	VHA	KFRE	Landmark Year 1	--	Fine-Gray	0.206 (0.0034)	0.23 (0.0033)	0.213 (0.0043)	0.00191	0.0111	0.0367
Diagnosed with Diabetes after age 65	VHA	KFRE	Landmark Year 1	--	Cox	1.88 (0.035)	1.22 (0.018)	0.849 (0.018)	0.00104	0.00665	0.0368
Diagnosed with Diabetes after age 65	VHA	RECODe	Landmark Year 1	--	Fine-Gray	5.27 (0.17)	3.19 (0.083)	2.53 (0.071)	0.00106	0.00613	0.024
Diagnosed with Diabetes after age 65	VHA	RECODe	Landmark Year 1	--	Cox	4.72 (0.13)	2.86 (0.066)	2.39 (0.065)	0.00107	0.00703	0.0376
Diagnosed with Diabetes after age 65	VHA	ESRD-DRS	Landmark Year 5	Model Year 1	Fine-Gray	1.69 (0.036)	1.26 (0.021)	0.958 (0.025)	0.00123	0.00945	0.0489
Diagnosed with Diabetes after age 65	VHA	ESRD-DRS	Landmark Year 5	Model Year 5	Fine-Gray	1.61 (0.035)	1.28 (0.021)	0.981 (0.025)	0.00123	0.00942	0.0488
Diagnosed with Diabetes after age 65	VHA	KFRE	Landmark Year 5	--	Fine-Gray	0.152 (0.0037)	0.196 (0.0042)	0.185 (0.0061)	0.00302	0.0197	0.0736
Diagnosed with Diabetes after age 65	VHA	KFRE	Landmark Year 5	--	Cox	1.45 (0.034)	0.881 (0.019)	0.615 (0.023)	0.00128	0.0123	0.101
Diagnosed with Diabetes after age 65	VHA	RECODe	Landmark Year 5	--	Fine-Gray	0.514 (0.06)	0.957 (0.055)	1.35 (0.073)	0.00129	0.0102	0.0504
Diagnosed with Diabetes after age 65	VHA	RECODe	Landmark Year 5	--	Cox	0.203 (0.03)	0.991 (0.05)	1.5 (0.081)	0.00136	0.0129	0.102
Diagnosed with Diabetes after age 65	VHA	ESRD-DRS	Landmark Year 10	Model Year 1	Fine-Gray	2.39 (0.066)	1.49 (0.042)	--	0.00209	0.0177	--
Diagnosed with Diabetes after age 65	VHA	ESRD-DRS	Landmark Year 10	Model Year 10	Fine-Gray	2.2 (0.07)	1.67 (0.045)	--	0.00212	0.0176	--
Diagnosed with Diabetes after age 65	VHA	KFRE	Landmark Year 10	--	Fine-Gray	0.254 (0.0072)	0.205 (0.0083)	--	0.00394	0.0334	--
Diagnosed with Diabetes after age 65	VHA	KFRE	Landmark Year 10	--	Cox	1.78 (0.053)	0.783 (0.031)	--	0.00213	0.0268	--
Diagnosed with Diabetes after age 65	VHA	RECODe	Landmark Year 10	--	Fine-Gray	0.463 (0.076)	1.53 (0.098)	--	0.00225	0.019	--
Diagnosed with Diabetes after age 65	VHA	RECODe	Landmark Year 10	--	Cox	0.284 (0.048)	1.79 (0.093)	--	0.00234	0.0275	--
Diagnosed with Diabetes after age 65	AoU	ESRD-DRS	Landmark Year 1	Model Year 1	Fine-Gray	0.396 (0.035)	1.22 (0.024)	1.07 (0.026)	0.00169	0.00671	0.0203
Diagnosed with Diabetes after age 65	AoU	KFRE	Landmark Year 1	--	Fine-Gray	0.116 (0.0074)	0.362 (0.0084)	0.363 (0.011)	0.00388	0.011	0.0285
Diagnosed with Diabetes after age 65	AoU	KFRE	Landmark Year 1	--	Cox	1.07 (0.075)	1.49 (0.038)	1.1 (0.034)	0.00164	0.00743	0.0218
Diagnosed with Diabetes after age 65	AoU	RECODe	Landmark Year 1	--	Fine-Gray	1.29 (0.2)	2.01 (0.1)	1.67 (0.089)	0.00166	0.00812	0.0229
Diagnosed with Diabetes after age 65	AoU	RECODe	Landmark Year 1	--	Cox	0.0975 (0.038)	0.883 (0.04)	1.01 (0.046)	0.00176	0.00801	0.0229
Diagnosed with Diabetes after age 65	AoU	ESRD-DRS	Landmark Year 5	Model Year 5	Fine-Gray	1.12 (0.026)	1.04 (0.027)	0.923 (0.03)	0.000789	0.00843	0.0303
Diagnosed with Diabetes after age 65	AoU	KFRE	Landmark Year 5	--	Fine-Gray	0.2 (0.0079)	0.257 (0.0097)	0.253 (0.013)	0.00213	0.0164	0.047
Diagnosed with Diabetes after age 65	AoU	KFRE	Landmark Year 5	--	Cox	3.53 (0.13)	1.49 (0.047)	0.891 (0.041)	0.000937	0.00918	0.0331
Diagnosed with Diabetes after age 65	AoU	RECODe	Landmark Year 5	--	Fine-Gray	5.96 (0.38)	2.6 (0.13)	1.77 (0.11)	0.000969	0.0098	0.0331
Diagnosed with Diabetes after age 65	AoU	RECODe	Landmark Year 5	--	Cox	1.49 (0.057)	1 (0.037)	0.853 (0.045)	0.000906	0.00935	0.0336
Diagnosed with Diabetes after age 65	AoU	ESRD-DRS	Landmark Year 10	Model Year 10	Fine-Gray	1.27 (0.042)	0.987 (0.033)	1.26 (0.046)	0.00127	0.0122	0.0651
Diagnosed with Diabetes after age 65	AoU	KFRE	Landmark Year 10	--	Fine-Gray	0.219 (0.009)	0.305 (0.014)	0.395 (0.021)	0.00359	0.0209	0.0827
Diagnosed with Diabetes after age 65	AoU	KFRE	Landmark Year 10	--	Cox	2.21 (0.081)	0.922 (0.04)	0.908 (0.044)	0.00136	0.0134	0.0729
Diagnosed with Diabetes after age 65	AoU	RECODe	Landmark Year 10	--	Fine-Gray	0.444 (0.16)	0.875 (0.11)	1.92 (0.14)	0.00151	0.0144	0.0732
Diagnosed with Diabetes after age 65	AoU	RECODe	Landmark Year 10	--	Cox	0.338 (0.036)	0.93 (0.048)	1.29 (0.064)	0.00159	0.0138	0.0735
Diagnosed with Diabetes before age 65	VHA	ESRD-DRS	Landmark Year 1	Model Year 1	Fine-Gray	1.37 (0.011)	1.23 (0.008)	1.11 (0.0079)	0.000964	0.00509	0.0149
Diagnosed with Diabetes before age 65	VHA	KFRE	Landmark Year 1	--	Fine-Gray	0.384 (0.0031)	0.397 (0.0029)	0.363 (0.0032)	0.0012	0.00669	0.0195
Diagnosed with Diabetes before age 65	VHA	KFRE	Landmark Year 1	--	Cox	3.51 (0.03)	1.95 (0.015)	1.26 (0.012)	0.00102	0.00573	0.019
Diagnosed with Diabetes before age 65	VHA	RECODe	Landmark Year 1	--	Fine-Gray	1.61 (0.047)	1.93 (0.033)	1.66 (0.026)	0.00104	0.00574	0.0165
Diagnosed with Diabetes before age 65	VHA	RECODe	Landmark Year 1	--	Cox	1.11 (0.028)	1.7 (0.025)	1.35 (0.02)	0.00105	0.00607	0.0199
Diagnosed with Diabetes before age 65	VHA	ESRD-DRS	Landmark Year 5	Model Year 1	Fine-Gray	1.11 (0.011)	1.17 (0.0083)	1.02 (0.0092)	0.00114	0.0072	0.0261
Diagnosed with Diabetes before age 65	VHA	ESRD-DRS	Landmark Year 5	Model Year 5	Fine-Gray	1.08 (0.011)	1.15 (0.0081)	1.01 (0.009)	0.00113	0.00718	0.0261
Diagnosed with Diabetes before age 65	VHA	KFRE	Landmark Year 5	--	Fine-Gray	0.306 (0.0027)	0.337 (0.0029)	0.316 (0.0036)	0.00172	0.0108	0.0352
Diagnosed with Diabetes before age 65	VHA	KFRE	Landmark Year 5	--	Cox	2.82 (0.025)	1.39 (0.012)	0.937 (0.011)	0.00118	0.00846	0.0374
Diagnosed with Diabetes before age 65	VHA	RECODe	Landmark Year 5	--	Fine-Gray	0.729 (0.032)	1.47 (0.029)	1.53 (0.027)	0.00122	0.0082	0.0282
Diagnosed with Diabetes before age 65	VHA	RECODe	Landmark Year 5	--	Cox	0.532 (0.021)	1.35 (0.024)	1.33 (0.022)	0.00124	0.00909	0.0386
Diagnosed with Diabetes before age 65	VHA	ESRD-DRS	Landmark Year 10	Model Year 1	Fine-Gray	1.25 (0.012)	1.04 (0.01)	0.936 (0.014)	0.00174	0.0141	0.0742
Diagnosed with Diabetes before age 65	VHA	ESRD-DRS	Landmark Year 10	Model Year 10	Fine-Gray	1.3 (0.012)	1.1 (0.01)	0.981 (0.014)	0.0017	0.0138	0.0738
Diagnosed with Diabetes before age 65	VHA	KFRE	Landmark Year 10	--	Fine-Gray	0.243 (0.0031)	0.296 (0.0037)	0.293 (0.0057)	0.00325	0.022	0.0916
Diagnosed with Diabetes before age 65	VHA	KFRE	Landmark Year 10	--	Cox	1.76 (0.022)	0.979 (0.012)	0.694 (0.014)	0.00189	0.0177	0.135
Diagnosed with Diabetes before age 65	VHA	RECODe	Landmark Year 10	--	Fine-Gray	0.819 (0.027)	1.44 (0.029)	1.49 (0.035)	0.00194	0.0156	0.0768
Diagnosed with Diabetes before age 65	VHA	RECODe	Landmark Year 10	--	Cox	0.593 (0.019)	1.19 (0.022)	1.24 (0.03)	0.002	0.0185	0.136
Diagnosed with Diabetes before age 65	AoU	ESRD-DRS	Landmark Year 1	Model Year 1	Fine-Gray	0.396 (0.035)	1.22 (0.024)	1.07 (0.026)	0.00169	0.00671	0.0203
Diagnosed with Diabetes before age 65	AoU	KFRE	Landmark Year 1	--	Fine-Gray	0.116 (0.0074)	0.362 (0.0084)	0.363 (0.011)	0.00388	0.011	0.0285
Diagnosed with Diabetes before age 65	AoU	KFRE	Landmark Year 1	--	Cox	1.07 (0.075)	1.49 (0.038)	1.1 (0.034)	0.00164	0.00743	0.0218
Diagnosed with Diabetes before age 65	AoU	RECODe	Landmark Year 1	--	Fine-Gray	1.29 (0.2)	2.01 (0.1)	1.67 (0.089)	0.00166	0.00812	0.0229
Diagnosed with Diabetes before age 65	AoU	RECODe	Landmark Year 1	--	Cox	0.0975 (0.038)	0.883 (0.04)	1.01 (0.046)	0.00176	0.00801	0.0229
Diagnosed with Diabetes before age 65	AoU	ESRD-DRS	Landmark Year 5	Model Year 5	Fine-Gray	1.12 (0.026)	1.04 (0.027)	0.923 (0.03)	0.000789	0.00843	0.0303
Diagnosed with Diabetes before age 65	AoU	KFRE	Landmark Year 5	--	Fine-Gray	0.2 (0.0079)	0.257 (0.0097)	0.253 (0.013)	0.00213	0.0164	0.047
Diagnosed with Diabetes before age 65	AoU	KFRE	Landmark Year 5	--	Cox	3.53 (0.13)	1.49 (0.047)	0.891 (0.041)	0.000937	0.00918	0.0331
Diagnosed with Diabetes before age 65	AoU	RECODe	Landmark Year 5	--	Fine-Gray	5.96 (0.38)	2.6 (0.13)	1.77 (0.11)	0.000969	0.0098	0.0331
Diagnosed with Diabetes before age 65	AoU	RECODe	Landmark Year 5	--	Cox	1.49 (0.057)	1 (0.037)	0.853 (0.045)	0.000906	0.00935	0.0336
Diagnosed with Diabetes before age 65	AoU	ESRD-DRS	Landmark Year 10	Model Year 10	Fine-Gray	1.27 (0.042)	0.987 (0.033)	1.26 (0.046)	0.00127	0.0122	0.0651
Diagnosed with Diabetes before age 65	AoU	KFRE	Landmark Year 10	--	Fine-Gray	0.219 (0.009)	0.305 (0.014)	0.395 (0.021)	0.00359	0.0209	0.0827
Diagnosed with Diabetes before age 65	AoU	KFRE	Landmark Year 10	--	Cox	2.21 (0.081)	0.922 (0.04)	0.908 (0.044)	0.00136	0.0134	0.0729
Diagnosed with Diabetes before age 65	AoU	RECODe	Landmark Year 10	--	Fine-Gray	0.444 (0.16)	0.875 (0.11)	1.92 (0.14)	0.00151	0.0144	0.0732
Diagnosed with Diabetes before age 65	AoU	RECODe	Landmark Year 10	--	Cox	0.338 (0.036)	0.93 (0.048)	1.29 (0.064)	0.00159	0.0138	0.0735
Diagnosed with Diabetes in the 2000s	VHA	ESRD-DRS	Landmark Year 1	Model Year 1	Fine-Gray	1.24 (0.017)	1.19 (0.011)	1.07 (0.0095)	0.0013	0.00545	0.012
Diagnosed with Diabetes in the 2000s	VHA	KFRE	Landmark Year 1	--	Fine-Gray	0.365 (0.005)	0.365 (0.0039)	0.344 (0.0038)	0.00158	0.00757	0.0177
Diagnosed with Diabetes in the 2000s	VHA	KFRE	Landmark Year 1	--	Cox	3.38 (0.052)	1.91 (0.021)	1.25 (0.014)	0.00137	0.00617	0.0153
Diagnosed with Diabetes in the 2000s	VHA	RECODe	Landmark Year 1	--	Fine-Gray	0.859 (0.06)	1.66 (0.046)	1.75 (0.035)	0.00139	0.00616	0.0137
Diagnosed with Diabetes in the 2000s	VHA	RECODe	Landmark Year 1	--	Cox	0.505 (0.036)	1.55 (0.037)	1.48 (0.028)	0.0014	0.00653	0.0163
Diagnosed with Diabetes in the 2000s	VHA	ESRD-DRS	Landmark Year 5	Model Year 1	Fine-Gray	0.879 (0.014)	1.12 (0.01)	0.99 (0.0094)	0.00121	0.00641	0.0165
Diagnosed with Diabetes in the 2000s	VHA	ESRD-DRS	Landmark Year 5	Model Year 5	Fine-Gray	0.878 (0.014)	1.11 (0.01)	0.979 (0.0092)	0.0012	0.00638	0.0164
Diagnosed with Diabetes in the 2000s	VHA	KFRE	Landmark Year 5	--	Fine-Gray	0.262 (0.0036)	0.319 (0.0035)	0.301 (0.0036)	0.00192	0.0105	0.0267
Diagnosed with Diabetes in the 2000s	VHA	KFRE	Landmark Year 5	--	Cox	2.4 (0.032)	1.32 (0.014)	0.914 (0.011)	0.00123	0.00751	0.0234
Diagnosed with Diabetes in the 2000s	VHA	RECODe	Landmark Year 5	--	Fine-Gray	0.536 (0.036)	1.49 (0.036)	1.61 (0.029)	0.00127	0.00735	0.0184
Diagnosed with Diabetes in the 2000s	VHA	RECODe	Landmark Year 5	--	Cox	0.469 (0.025)	1.41 (0.03)	1.41 (0.024)	0.0013	0.00814	0.0247
Diagnosed with Diabetes in the 2000s	VHA	ESRD-DRS	Landmark Year 10	Model Year 1	Fine-Gray	1.36 (0.014)	1.05 (0.01)	0.92 (0.014)	0.00182	0.0107	0.0569
Diagnosed with Diabetes in the 2000s	VHA	ESRD-DRS	Landmark Year 10	Model Year 10	Fine-Gray	1.34 (0.013)	1.09 (0.0098)	0.952 (0.014)	0.00179	0.0105	0.0565
Diagnosed with Diabetes in the 2000s	VHA	KFRE	Landmark Year 10	--	Fine-Gray	0.287 (0.0035)	0.304 (0.0036)	0.289 (0.0055)	0.00316	0.0186	0.0748
Diagnosed with Diabetes in the 2000s	VHA	KFRE	Landmark Year 10	--	Cox	2.03 (0.025)	1.02 (0.012)	0.701 (0.014)	0.00197	0.0135	0.107
Diagnosed with Diabetes in the 2000s	VHA	RECODe	Landmark Year 10	--	Fine-Gray	0.647 (0.036)	1.57 (0.031)	1.55 (0.036)	0.00207	0.0122	0.0594
Diagnosed with Diabetes in the 2000s	VHA	RECODe	Landmark Year 10	--	Cox	0.534 (0.025)	1.26 (0.023)	1.28 (0.031)	0.00212	0.0145	0.108
Diagnosed with Diabetes in the 2000s	AoU	ESRD-DRS	Landmark Year 1	Model Year 1	Fine-Gray	0.065 (0.076)	1.19 (0.049)	1.12 (0.047)	0.000792	0.00463	0.0127
Diagnosed with Diabetes in the 2000s	AoU	KFRE	Landmark Year 1	--	Fine-Gray	0.11 (0.014)	0.345 (0.015)	0.349 (0.017)	0.00189	0.0081	0.0204
Diagnosed with Diabetes in the 2000s	AoU	KFRE	Landmark Year 1	--	Cox	1.13 (0.14)	1.75 (0.081)	1.32 (0.064)	0.000733	0.00495	0.0134
Diagnosed with Diabetes in the 2000s	AoU	RECODe	Landmark Year 1	--	Fine-Gray	0.661 (0.33)	1.63 (0.2)	1.7 (0.16)	0.000749	0.00551	0.0149
Diagnosed with Diabetes in the 2000s	AoU	RECODe	Landmark Year 1	--	Cox	0.267 (0.17)	1.02 (0.11)	1.05 (0.094)	0.000755	0.00545	0.0147
Diagnosed with Diabetes in the 2000s	AoU	ESRD-DRS	Landmark Year 5	Model Year 5	Fine-Gray	1.42 (0.13)	1.41 (0.053)	1.1 (0.041)	0.000725	0.00729	0.0156
Diagnosed with Diabetes in the 2000s	AoU	KFRE	Landmark Year 5	--	Fine-Gray	0.429 (0.018)	0.364 (0.017)	0.342 (0.017)	0.000855	0.0117	0.0268
Diagnosed with Diabetes in the 2000s	AoU	KFRE	Landmark Year 5	--	Cox	4.99 (0.29)	2.26 (0.1)	1.33 (0.062)	0.000727	0.00808	0.0172
Diagnosed with Diabetes in the 2000s	AoU	RECODe	Landmark Year 5	--	Fine-Gray	4.31 (0.63)	2.14 (0.24)	1.7 (0.15)	0.000748	0.00885	0.019
Diagnosed with Diabetes in the 2000s	AoU	RECODe	Landmark Year 5	--	Cox	2.16 (0.22)	0.855 (0.084)	0.82 (0.066)	0.000735	0.00872	0.0189
Diagnosed with Diabetes in the 2000s	AoU	ESRD-DRS	Landmark Year 10	Model Year 10	Fine-Gray	1.84 (0.053)	0.845 (0.039)	1.39 (0.057)	0.00115	0.00925	0.0548
Diagnosed with Diabetes in the 2000s	AoU	KFRE	Landmark Year 10	--	Fine-Gray	0.267 (0.013)	0.274 (0.015)	0.417 (0.025)	0.00295	0.018	0.0719
Diagnosed with Diabetes in the 2000s	AoU	KFRE	Landmark Year 10	--	Cox	2.86 (0.12)	0.93 (0.048)	1.02 (0.055)	0.00137	0.00966	0.0629
Diagnosed with Diabetes in the 2000s	AoU	RECODe	Landmark Year 10	--	Fine-Gray	15.5 (1.1)	3.07 (0.23)	2.97 (0.21)	0.00152	0.0104	0.0634
Diagnosed with Diabetes in the 2000s	AoU	RECODe	Landmark Year 10	--	Cox	3.27 (0.11)	1.01 (0.062)	1.62 (0.088)	0.00133	0.01	0.064
Diagnosed with Diabetes in the 2010s	VHA	ESRD-DRS	Landmark Year 1	Model Year 1	Fine-Gray	1.62 (0.014)	1.28 (0.0092)	1.08 (0.011)	0.00074	0.00429	0.019
Diagnosed with Diabetes in the 2010s	VHA	KFRE	Landmark Year 1	--	Fine-Gray	0.273 (0.0026)	0.304 (0.0026)	0.262 (0.0035)	0.00124	0.00714	0.0268
Diagnosed with Diabetes in the 2010s	VHA	KFRE	Landmark Year 1	--	Cox	2.49 (0.026)	1.52 (0.013)	0.966 (0.013)	0.000781	0.00495	0.0265
Diagnosed with Diabetes in the 2010s	VHA	RECODe	Landmark Year 1	--	Fine-Gray	4.82 (0.084)	2.45 (0.041)	1.71 (0.037)	0.000804	0.00485	0.0202
Diagnosed with Diabetes in the 2010s	VHA	RECODe	Landmark Year 1	--	Cox	4.36 (0.057)	2.04 (0.03)	1.41 (0.03)	0.000804	0.00528	0.0272
Diagnosed with Diabetes in the 2010s	VHA	ESRD-DRS	Landmark Year 5	Model Year 1	Fine-Gray	1.62 (0.017)	1.21 (0.012)	--	0.00105	0.00894	--
Diagnosed with Diabetes in the 2010s	VHA	ESRD-DRS	Landmark Year 5	Model Year 5	Fine-Gray	1.54 (0.016)	1.21 (0.012)	--	0.00105	0.00892	--
Diagnosed with Diabetes in the 2010s	VHA	KFRE	Landmark Year 5	--	Fine-Gray	0.237 (0.0027)	0.252 (0.0032)	--	0.00203	0.015	--
Diagnosed with Diabetes in the 2010s	VHA	KFRE	Landmark Year 5	--	Cox	2.2 (0.025)	1.07 (0.014)	--	0.00111	0.011	--
Diagnosed with Diabetes in the 2010s	VHA	RECODe	Landmark Year 5	--	Fine-Gray	1.22 (0.053)	1.31 (0.039)	--	0.00114	0.00982	--
Diagnosed with Diabetes in the 2010s	VHA	RECODe	Landmark Year 5	--	Cox	0.49 (0.027)	1.19 (0.032)	--	0.00117	0.0115	--
Diagnosed with Diabetes in the 2010s	VHA	ESRD-DRS	Landmark Year 10	Model Year 1	Fine-Gray	0.964 (0.024)	--	--	0.00164	--	--
Diagnosed with Diabetes in the 2010s	VHA	ESRD-DRS	Landmark Year 10	Model Year 10	Fine-Gray	1.12 (0.025)	--	--	0.00161	--	--
Diagnosed with Diabetes in the 2010s	VHA	KFRE	Landmark Year 10	--	Fine-Gray	0.147 (0.0047)	--	--	0.00373	--	--
Diagnosed with Diabetes in the 2010s	VHA	KFRE	Landmark Year 10	--	Cox	1.16 (0.033)	--	--	0.00171	--	--
Diagnosed with Diabetes in the 2010s	VHA	RECODe	Landmark Year 10	--	Fine-Gray	0.917 (0.033)	--	--	0.00168	--	--
Diagnosed with Diabetes in the 2010s	VHA	RECODe	Landmark Year 10	--	Cox	0.561 (0.024)	--	--	0.00178	--	--
Diagnosed with Diabetes in the 2010s	AoU	ESRD-DRS	Landmark Year 1	Model Year 1	Fine-Gray	0.765 (0.052)	1.43 (0.03)	1.21 (0.035)	0.00208	0.0074	0.027
Diagnosed with Diabetes in the 2010s	AoU	KFRE	Landmark Year 1	--	Fine-Gray	0.16 (0.0087)	0.338 (0.0086)	0.348 (0.012)	0.00438	0.0134	0.0384
Diagnosed with Diabetes in the 2010s	AoU	KFRE	Landmark Year 1	--	Cox	1.41 (0.089)	1.66 (0.041)	1.18 (0.04)	0.00207	0.008	0.0294
Diagnosed with Diabetes in the 2010s	AoU	RECODe	Landmark Year 1	--	Fine-Gray	2.22 (0.28)	2.41 (0.14)	1.92 (0.13)	0.00211	0.00898	0.0303
Diagnosed with Diabetes in the 2010s	AoU	RECODe	Landmark Year 1	--	Cox	0.189 (0.056)	1.08 (0.056)	1.21 (0.069)	0.00218	0.00891	0.0313
Diagnosed with Diabetes in the 2010s	AoU	ESRD-DRS	Landmark Year 5	Model Year 5	Fine-Gray	1.14 (0.028)	1.04 (0.033)	--	0.000852	0.0107	--
Diagnosed with Diabetes in the 2010s	AoU	KFRE	Landmark Year 5	--	Fine-Gray	0.149 (0.0079)	0.18 (0.0099)	--	0.0029	0.0246	--
Diagnosed with Diabetes in the 2010s	AoU	KFRE	Landmark Year 5	--	Cox	2.31 (0.12)	1.13 (0.049)	--	0.00104	0.0118	--
Diagnosed with Diabetes in the 2010s	AoU	RECODe	Landmark Year 5	--	Fine-Gray	4.72 (0.38)	2.32 (0.15)	--	0.00107	0.0121	--
Diagnosed with Diabetes in the 2010s	AoU	RECODe	Landmark Year 5	--	Cox	0.373 (0.031)	1.02 (0.043)	--	0.00112	0.0117	--
Diagnosed with Diabetes in the 2010s	AoU	ESRD-DRS	Landmark Year 10	Model Year 10	Fine-Gray	1.26 (0.095)	--	--	0.0022	--	--
Diagnosed with Diabetes in the 2010s	AoU	KFRE	Landmark Year 10	--	Fine-Gray	0.253 (0.012)	--	--	0.00571	--	--
Diagnosed with Diabetes in the 2010s	AoU	KFRE	Landmark Year 10	--	Cox	2.68 (0.092)	--	--	0.00198	--	--
Diagnosed with Diabetes in the 2010s	AoU	RECODe	Landmark Year 10	--	Fine-Gray	0.707 (0.2)	--	--	0.00236	--	--
Diagnosed with Diabetes in the 2010s	AoU	RECODe	Landmark Year 10	--	Cox	0.522 (0.034)	--	--	0.00235	--	--
Female	VHA	ESRD-DRS	Landmark Year 1	Model Year 1	Fine-Gray	4.16 (0.076)	1.6 (0.036)	1.16 (0.034)	0.000785	0.00299	0.0105
Female	VHA	KFRE	Landmark Year 1	--	Fine-Gray	0.436 (0.01)	0.268 (0.0084)	0.21 (0.0096)	0.000905	0.00471	0.0159
Female	VHA	KFRE	Landmark Year 1	--	Cox	3.86 (0.081)	1.22 (0.037)	0.739 (0.032)	0.000797	0.00321	0.0122
Female	VHA	RECODe	Landmark Year 1	--	Fine-Gray	4.88 (0.27)	1.59 (0.11)	1.06 (0.083)	0.000838	0.00329	0.0111
Female	VHA	RECODe	Landmark Year 1	--	Cox	5.24 (0.19)	1.48 (0.079)	0.873 (0.064)	0.000834	0.00336	0.0124
Female	VHA	ESRD-DRS	Landmark Year 5	Model Year 1	Fine-Gray	0.927 (0.045)	0.873 (0.032)	0.887 (0.043)	0.000291	0.00376	0.0246
Female	VHA	ESRD-DRS	Landmark Year 5	Model Year 5	Fine-Gray	0.527 (0.041)	0.777 (0.032)	0.922 (0.045)	0.000302	0.00382	0.0247
Female	VHA	KFRE	Landmark Year 5	--	Fine-Gray	0.0327 (0.0057)	0.174 (0.0079)	0.219 (0.013)	0.00111	0.00783	0.0336
Female	VHA	KFRE	Landmark Year 5	--	Cox	0.356 (0.058)	0.677 (0.034)	0.574 (0.037)	0.000307	0.00414	0.0303
Female	VHA	RECODe	Landmark Year 5	--	Fine-Gray	0.0407 (0.047)	0.26 (0.057)	0.685 (0.087)	0.000314	0.00407	0.0255
Female	VHA	RECODe	Landmark Year 5	--	Cox	0.0123 (0.023)	0.27 (0.05)	0.615 (0.073)	0.000358	0.00433	0.0305
Female	VHA	ESRD-DRS	Landmark Year 10	Model Year 1	Fine-Gray	1.12 (0.046)	0.973 (0.048)	0.978 (0.092)	0.00118	0.0118	0.114
Female	VHA	ESRD-DRS	Landmark Year 10	Model Year 10	Fine-Gray	1.72 (0.063)	1.09 (0.052)	1.08 (0.097)	0.00118	0.0117	0.113
Female	VHA	KFRE	Landmark Year 10	--	Fine-Gray	0.158 (0.012)	0.212 (0.014)	0.211 (0.028)	0.00232	0.0191	0.131
Female	VHA	KFRE	Landmark Year 10	--	Cox	1.14 (0.098)	0.659 (0.048)	0.47 (0.067)	0.0013	0.0135	0.163
Female	VHA	RECODe	Landmark Year 10	--	Fine-Gray	0.0995 (0.07)	0.408 (0.086)	0.987 (0.17)	0.00135	0.0127	0.115
Female	VHA	RECODe	Landmark Year 10	--	Cox	0.0374 (0.037)	0.382 (0.072)	0.899 (0.14)	0.00149	0.0139	0.161
Female	AoU	ESRD-DRS	Landmark Year 1	Model Year 1	Fine-Gray	0.382 (0.045)	1.29 (0.031)	1.15 (0.034)	0.00117	0.00531	0.0187
Female	AoU	KFRE	Landmark Year 1	--	Fine-Gray	0.109 (0.0073)	0.289 (0.0079)	0.284 (0.011)	0.00314	0.0108	0.03
Female	AoU	KFRE	Landmark Year 1	--	Cox	0.972 (0.072)	1.37 (0.038)	0.99 (0.036)	0.00113	0.00562	0.02
Female	AoU	RECODe	Landmark Year 1	--	Fine-Gray	1.29 (0.22)	1.96 (0.12)	1.7 (0.11)	0.00115	0.00621	0.0207
Female	AoU	RECODe	Landmark Year 1	--	Cox	0.121 (0.047)	0.869 (0.045)	1.06 (0.057)	0.0012	0.00615	0.0209
Female	AoU	ESRD-DRS	Landmark Year 5	Model Year 5	Fine-Gray	1.06 (0.023)	0.889 (0.035)	0.921 (0.037)	0.000522	0.00789	0.0261
Female	AoU	KFRE	Landmark Year 5	--	Fine-Gray	0.209 (0.0078)	0.183 (0.0096)	0.223 (0.012)	0.00173	0.0181	0.0454
Female	AoU	KFRE	Landmark Year 5	--	Cox	3.29 (0.13)	0.986 (0.052)	0.775 (0.042)	0.000679	0.00833	0.0283
Female	AoU	RECODe	Landmark Year 5	--	Fine-Gray	7.32 (0.41)	2.06 (0.16)	1.45 (0.13)	0.000704	0.00855	0.0283
Female	AoU	RECODe	Landmark Year 5	--	Cox	2.91 (0.071)	0.747 (0.05)	0.693 (0.058)	0.000626	0.00855	0.0292
Female	AoU	ESRD-DRS	Landmark Year 10	Model Year 10	Fine-Gray	1.03 (0.075)	1.28 (0.045)	1.63 (0.057)	0.00156	0.00948	0.0477
Female	AoU	KFRE	Landmark Year 10	--	Fine-Gray	0.36 (0.012)	0.373 (0.015)	0.347 (0.022)	0.00245	0.0151	0.0676
Female	AoU	KFRE	Landmark Year 10	--	Cox	3.63 (0.089)	1.15 (0.043)	0.945 (0.048)	0.00139	0.00978	0.0544
Female	AoU	RECODe	Landmark Year 10	--	Fine-Gray	18.1 (0.8)	2.7 (0.19)	2.29 (0.17)	0.00162	0.0112	0.0552
Female	AoU	RECODe	Landmark Year 10	--	Cox	1.14 (0.04)	1.14 (0.065)	1.76 (0.082)	0.00133	0.0109	0.0548
Hispanic/Latino	VHA	ESRD-DRS	Landmark Year 1	Model Year 1	Fine-Gray	2.92 (0.076)	2.15 (0.037)	1.56 (0.034)	0.000973	0.00447	0.0133
Hispanic/Latino	VHA	KFRE	Landmark Year 1	--	Fine-Gray	0.394 (0.011)	0.416 (0.01)	0.411 (0.012)	0.00116	0.00578	0.0164
Hispanic/Latino	VHA	KFRE	Landmark Year 1	--	Cox	3.84 (0.11)	2.25 (0.05)	1.41 (0.039)	0.001	0.00502	0.0159
Hispanic/Latino	VHA	RECODe	Landmark Year 1	--	Fine-Gray	3.13 (0.25)	1.97 (0.11)	1.34 (0.08)	0.00102	0.00514	0.0147
Hispanic/Latino	VHA	RECODe	Landmark Year 1	--	Cox	2.92 (0.18)	1.77 (0.082)	1.1 (0.06)	0.00103	0.00536	0.0168
Hispanic/Latino	VHA	ESRD-DRS	Landmark Year 5	Model Year 1	Fine-Gray	3.31 (0.067)	1.57 (0.034)	1.24 (0.037)	0.00153	0.00661	0.0255
Hispanic/Latino	VHA	ESRD-DRS	Landmark Year 5	Model Year 5	Fine-Gray	3.49 (0.067)	1.62 (0.034)	1.24 (0.038)	0.00152	0.00659	0.0256
Hispanic/Latino	VHA	KFRE	Landmark Year 5	--	Fine-Gray	0.459 (0.012)	0.448 (0.011)	0.366 (0.015)	0.00179	0.0085	0.0317
Hispanic/Latino	VHA	KFRE	Landmark Year 5	--	Cox	4.35 (0.11)	1.79 (0.044)	1.03 (0.04)	0.00163	0.00746	0.0333
Hispanic/Latino	VHA	RECODe	Landmark Year 5	--	Fine-Gray	6.96 (0.31)	2.16 (0.12)	1.48 (0.091)	0.00168	0.00768	0.0276
Hispanic/Latino	VHA	RECODe	Landmark Year 5	--	Cox	6.87 (0.23)	1.91 (0.09)	1.18 (0.07)	0.00169	0.00818	0.0345
Hispanic/Latino	VHA	ESRD-DRS	Landmark Year 10	Model Year 1	Fine-Gray	1.6 (0.048)	1.11 (0.044)	1.21 (0.064)	0.00089	0.0121	0.0732
Hispanic/Latino	VHA	ESRD-DRS	Landmark Year 10	Model Year 10	Fine-Gray	1.74 (0.049)	1.28 (0.043)	1.33 (0.064)	0.000879	0.0117	0.0726
Hispanic/Latino	VHA	KFRE	Landmark Year 10	--	Fine-Gray	0.22 (0.01)	0.286 (0.016)	0.364 (0.026)	0.00199	0.0175	0.0834
Hispanic/Latino	VHA	KFRE	Landmark Year 10	--	Cox	1.43 (0.066)	0.889 (0.047)	0.861 (0.06)	0.000986	0.0145	0.108
Hispanic/Latino	VHA	RECODe	Landmark Year 10	--	Fine-Gray	2.78 (0.2)	1.65 (0.12)	1.85 (0.13)	0.00102	0.0131	0.0757
Hispanic/Latino	VHA	RECODe	Landmark Year 10	--	Cox	2.57 (0.14)	1.29 (0.082)	1.38 (0.094)	0.00103	0.0148	0.109
Hispanic/Latino	AoU	ESRD-DRS	Landmark Year 1	Model Year 1	Fine-Gray	0.0713 (0.076)	1.65 (0.06)	1.31 (0.052)	0.0022	0.0082	0.0132
Hispanic/Latino	AoU	KFRE	Landmark Year 1	--	Fine-Gray	0.131 (0.018)	0.586 (0.02)	0.421 (0.021)	0.0043	0.00903	0.0196
Hispanic/Latino	AoU	KFRE	Landmark Year 1	--	Cox	1.45 (0.2)	2.4 (0.095)	1.29 (0.064)	0.002	0.00901	0.0145
Hispanic/Latino	AoU	RECODe	Landmark Year 1	--	Fine-Gray	1.47 (0.49)	3.14 (0.25)	1.74 (0.16)	0.00204	0.0102	0.0162
Hispanic/Latino	AoU	RECODe	Landmark Year 1	--	Cox	0.164 (0.12)	1.22 (0.084)	0.946 (0.071)	0.0021	0.0097	0.0158
Hispanic/Latino	AoU	ESRD-DRS	Landmark Year 5	Model Year 5	Fine-Gray	9.9 (0.41)	0.987 (0.11)	0.746 (0.12)	0.000696	0.00504	0.0325
Hispanic/Latino	AoU	KFRE	Landmark Year 5	--	Fine-Gray	0.495 (0.029)	0.137 (0.022)	0.199 (0.038)	0.000742	0.0109	0.0428
Hispanic/Latino	AoU	KFRE	Landmark Year 5	--	Cox	6 (0.47)	0.881 (0.14)	0.824 (0.14)	0.000716	0.00523	0.0337
Hispanic/Latino	AoU	RECODe	Landmark Year 5	--	Fine-Gray	3.6 (0.81)	0.987 (0.24)	1.3 (0.25)	0.000732	0.00527	0.0327
Hispanic/Latino	AoU	RECODe	Landmark Year 5	--	Cox	6.65 (0.54)	0.847 (0.13)	0.967 (0.14)	0.000719	0.00523	0.0334
Hispanic/Latino	AoU	ESRD-DRS	Landmark Year 10	Model Year 10	Fine-Gray	0 (0)	1.22 (0.14)	1.64 (0.098)	2.13e-05	0.015	0.0344
Hispanic/Latino	AoU	KFRE	Landmark Year 10	--	Fine-Gray	0 (0)	0.348 (0.034)	0.497 (0.04)	0.00387	0.0209	0.044
Hispanic/Latino	AoU	KFRE	Landmark Year 10	--	Cox	0 (0)	0.985 (0.1)	1.05 (0.075)	3.52e-05	0.0151	0.0368
Hispanic/Latino	AoU	RECODe	Landmark Year 10	--	Fine-Gray	0 (0)	2.64 (0.48)	1.99 (0.29)	5.36e-07	0.016	0.042
Hispanic/Latino	AoU	RECODe	Landmark Year 10	--	Cox	0 (0)	1.39 (0.18)	1.23 (0.12)	3.79e-06	0.0157	0.0403
Male	VHA	ESRD-DRS	Landmark Year 1	Model Year 1	Fine-Gray	1.41 (0.011)	1.26 (0.0074)	1.12 (0.0074)	0.00099	0.00535	0.0165
Male	VHA	KFRE	Landmark Year 1	--	Fine-Gray	0.297 (0.0023)	0.319 (0.0022)	0.292 (0.0026)	0.00144	0.00816	0.024
Male	VHA	KFRE	Landmark Year 1	--	Cox	2.73 (0.024)	1.63 (0.012)	1.07 (0.0095)	0.00104	0.00614	0.0223
Male	VHA	RECODe	Landmark Year 1	--	Fine-Gray	1.79 (0.046)	2.13 (0.032)	1.84 (0.026)	0.00106	0.006	0.0181
Male	VHA	RECODe	Landmark Year 1	--	Cox	1.21 (0.028)	1.88 (0.024)	1.53 (0.021)	0.00107	0.0065	0.0232
Male	VHA	ESRD-DRS	Landmark Year 5	Model Year 1	Fine-Gray	1.17 (0.011)	1.2 (0.008)	1.03 (0.0088)	0.00122	0.00783	0.0292
Male	VHA	ESRD-DRS	Landmark Year 5	Model Year 5	Fine-Gray	1.14 (0.011)	1.19 (0.0078)	1.02 (0.0087)	0.00121	0.0078	0.0292
Male	VHA	KFRE	Landmark Year 5	--	Fine-Gray	0.257 (0.0023)	0.285 (0.0024)	0.263 (0.0031)	0.00209	0.0131	0.0424
Male	VHA	KFRE	Landmark Year 5	--	Cox	2.36 (0.021)	1.21 (0.01)	0.813 (0.0095)	0.00126	0.00947	0.0448
Male	VHA	RECODe	Landmark Year 5	--	Fine-Gray	0.741 (0.031)	1.45 (0.027)	1.58 (0.026)	0.0013	0.00885	0.0313
Male	VHA	RECODe	Landmark Year 5	--	Cox	0.482 (0.019)	1.35 (0.023)	1.43 (0.023)	0.00133	0.0101	0.0458
Male	VHA	ESRD-DRS	Landmark Year 10	Model Year 1	Fine-Gray	1.31 (0.013)	1.09 (0.01)	0.965 (0.014)	0.00184	0.0147	0.0786
Male	VHA	ESRD-DRS	Landmark Year 10	Model Year 10	Fine-Gray	1.33 (0.012)	1.15 (0.01)	1.02 (0.014)	0.0018	0.0144	0.0782
Male	VHA	KFRE	Landmark Year 10	--	Fine-Gray	0.248 (0.003)	0.282 (0.0034)	0.272 (0.0053)	0.00342	0.0238	0.0992
Male	VHA	KFRE	Landmark Year 10	--	Cox	1.78 (0.021)	0.959 (0.011)	0.669 (0.014)	0.00197	0.0189	0.152
Male	VHA	RECODe	Landmark Year 10	--	Fine-Gray	0.839 (0.027)	1.56 (0.03)	1.56 (0.036)	0.00204	0.0162	0.0814
Male	VHA	RECODe	Landmark Year 10	--	Cox	0.634 (0.02)	1.3 (0.023)	1.31 (0.031)	0.0021	0.0198	0.152
Male	AoU	ESRD-DRS	Landmark Year 1	Model Year 1	Fine-Gray	0.434 (0.056)	1.28 (0.038)	1.08 (0.041)	0.00315	0.0117	0.0333
Male	AoU	KFRE	Landmark Year 1	--	Fine-Gray	0.123 (0.012)	0.329 (0.013)	0.321 (0.016)	0.00651	0.0199	0.0487
Male	AoU	KFRE	Landmark Year 1	--	Cox	1.13 (0.12)	1.5 (0.06)	1.04 (0.051)	0.00308	0.0131	0.0367
Male	AoU	RECODe	Landmark Year 1	--	Fine-Gray	1.98 (0.38)	2.77 (0.19)	2.14 (0.16)	0.00311	0.014	0.0372
Male	AoU	RECODe	Landmark Year 1	--	Cox	0.137 (0.07)	1.27 (0.078)	1.27 (0.084)	0.00323	0.0139	0.0381
Male	AoU	ESRD-DRS	Landmark Year 5	Model Year 5	Fine-Gray	1.72 (0.095)	1.2 (0.044)	0.922 (0.055)	0.00121	0.0125	0.0567
Male	AoU	KFRE	Landmark Year 5	--	Fine-Gray	0.133 (0.013)	0.234 (0.015)	0.259 (0.021)	0.00306	0.0247	0.0801
Male	AoU	KFRE	Landmark Year 5	--	Cox	1.86 (0.18)	1.43 (0.072)	0.986 (0.073)	0.00127	0.0141	0.0627
Male	AoU	RECODe	Landmark Year 5	--	Fine-Gray	2.35 (0.49)	2.28 (0.2)	1.94 (0.19)	0.0013	0.0148	0.06
Male	AoU	RECODe	Landmark Year 5	--	Cox	0.109 (0.037)	1.05 (0.058)	1.09 (0.084)	0.00153	0.0141	0.063
Male	AoU	ESRD-DRS	Landmark Year 10	Model Year 10	Fine-Gray	1.52 (0.051)	0.793 (0.051)	0.907 (0.07)	0.0014	0.0233	0.111
Male	AoU	KFRE	Landmark Year 10	--	Fine-Gray	0.174 (0.011)	0.233 (0.021)	0.339 (0.032)	0.00692	0.0429	0.141
Male	AoU	KFRE	Landmark Year 10	--	Cox	1.81 (0.1)	0.732 (0.062)	0.696 (0.067)	0.00178	0.0259	0.128
Male	AoU	RECODe	Landmark Year 10	--	Fine-Gray	0.36 (0.19)	0.722 (0.15)	1.72 (0.23)	0.00199	0.026	0.118
Male	AoU	RECODe	Landmark Year 10	--	Cox	0.325 (0.042)	0.94 (0.075)	1.06 (0.1)	0.00223	0.0254	0.126
Most recent eGFR at landmark < 60	VHA	ESRD-DRS	Landmark Year 1	Model Year 1	Fine-Gray	1.7 (0.033)	1.38 (0.021)	1.2 (0.018)	0.00849	0.039	0.0924
Most recent eGFR at landmark < 60	VHA	KFRE	Landmark Year 1	--	Fine-Gray	0.305 (0.0067)	0.33 (0.006)	0.304 (0.0061)	0.0132	0.067	0.165
Most recent eGFR at landmark < 60	VHA	KFRE	Landmark Year 1	--	Cox	2.99 (0.071)	1.8 (0.033)	1.21 (0.025)	0.00912	0.0483	0.143
Most recent eGFR at landmark < 60	VHA	RECODe	Landmark Year 1	--	Fine-Gray	15.4 (0.38)	7.94 (0.17)	5.27 (0.12)	0.00931	0.046	0.108
Most recent eGFR at landmark < 60	VHA	RECODe	Landmark Year 1	--	Cox	8.63 (0.21)	4.75 (0.11)	3.52 (0.086)	0.0094	0.0522	0.154
Most recent eGFR at landmark < 60	VHA	ESRD-DRS	Landmark Year 5	Model Year 1	Fine-Gray	1.2 (0.029)	1.26 (0.02)	1.07 (0.019)	0.00807	0.0453	0.128
Most recent eGFR at landmark < 60	VHA	ESRD-DRS	Landmark Year 5	Model Year 5	Fine-Gray	1.16 (0.028)	1.24 (0.019)	1.05 (0.019)	0.00805	0.0451	0.127
Most recent eGFR at landmark < 60	VHA	KFRE	Landmark Year 5	--	Fine-Gray	0.25 (0.0057)	0.291 (0.0058)	0.275 (0.0065)	0.0153	0.0869	0.226
Most recent eGFR at landmark < 60	VHA	KFRE	Landmark Year 5	--	Cox	2.39 (0.054)	1.31 (0.026)	0.929 (0.022)	0.00852	0.0606	0.239
Most recent eGFR at landmark < 60	VHA	RECODe	Landmark Year 5	--	Fine-Gray	0.737 (0.08)	1.93 (0.081)	2.61 (0.081)	0.00876	0.0535	0.144
Most recent eGFR at landmark < 60	VHA	RECODe	Landmark Year 5	--	Cox	0.451 (0.048)	1.87 (0.069)	2.48 (0.077)	0.00912	0.0662	0.252
Most recent eGFR at landmark < 60	VHA	ESRD-DRS	Landmark Year 10	Model Year 1	Fine-Gray	1.31 (0.028)	1.15 (0.023)	1.01 (0.027)	0.00907	0.0673	0.258
Most recent eGFR at landmark < 60	VHA	ESRD-DRS	Landmark Year 10	Model Year 10	Fine-Gray	1.36 (0.027)	1.2 (0.022)	1.05 (0.027)	0.00886	0.0661	0.256
Most recent eGFR at landmark < 60	VHA	KFRE	Landmark Year 10	--	Fine-Gray	0.247 (0.0065)	0.292 (0.0073)	0.29 (0.0096)	0.0182	0.118	0.367
Most recent eGFR at landmark < 60	VHA	KFRE	Landmark Year 10	--	Cox	1.8 (0.046)	1.05 (0.026)	0.781 (0.029)	0.00991	0.0972	0.631
Most recent eGFR at landmark < 60	VHA	RECODe	Landmark Year 10	--	Fine-Gray	0.808 (0.059)	1.99 (0.075)	2.16 (0.085)	0.0102	0.0763	0.275
Most recent eGFR at landmark < 60	VHA	RECODe	Landmark Year 10	--	Cox	0.565 (0.042)	1.64 (0.057)	1.84 (0.081)	0.0107	0.103	0.643
Most recent eGFR at landmark < 60	AoU	ESRD-DRS	Landmark Year 1	Model Year 1	Fine-Gray	0.425 (0.098)	1.37 (0.065)	1.21 (0.064)	0.0151	0.0559	0.134
Most recent eGFR at landmark < 60	AoU	KFRE	Landmark Year 1	--	Fine-Gray	0.118 (0.018)	0.325 (0.019)	0.326 (0.022)	0.0385	0.113	0.242
Most recent eGFR at landmark < 60	AoU	KFRE	Landmark Year 1	--	Cox	1.09 (0.19)	1.57 (0.093)	1.13 (0.075)	0.0146	0.0632	0.154
Most recent eGFR at landmark < 60	AoU	RECODe	Landmark Year 1	--	Fine-Gray	3.08 (0.82)	4.82 (0.43)	3.67 (0.34)	0.0149	0.0699	0.161
Most recent eGFR at landmark < 60	AoU	RECODe	Landmark Year 1	--	Cox	0.133 (0.12)	1.27 (0.13)	1.49 (0.14)	0.0155	0.0693	0.167
Most recent eGFR at landmark < 60	AoU	ESRD-DRS	Landmark Year 5	Model Year 5	Fine-Gray	1.16 (0.061)	1.11 (0.063)	0.997 (0.072)	0.00433	0.047	0.171
Most recent eGFR at landmark < 60	AoU	KFRE	Landmark Year 5	--	Fine-Gray	0.179 (0.017)	0.216 (0.019)	0.261 (0.025)	0.0156	0.129	0.318
Most recent eGFR at landmark < 60	AoU	KFRE	Landmark Year 5	--	Cox	2.67 (0.26)	1.3 (0.099)	0.976 (0.088)	0.00535	0.0542	0.202
Most recent eGFR at landmark < 60	AoU	RECODe	Landmark Year 5	--	Fine-Gray	8.49 (1)	4.09 (0.4)	3.06 (0.36)	0.00553	0.0573	0.193
Most recent eGFR at landmark < 60	AoU	RECODe	Landmark Year 5	--	Cox	0.404 (0.072)	1.12 (0.094)	1.18 (0.13)	0.0058	0.055	0.209
Most recent eGFR at landmark < 60	AoU	ESRD-DRS	Landmark Year 10	Model Year 10	Fine-Gray	1.4 (0.11)	1.06 (0.075)	1.39 (0.11)	0.00953	0.0734	0.369
Most recent eGFR at landmark < 60	AoU	KFRE	Landmark Year 10	--	Fine-Gray	0.256 (0.02)	0.325 (0.028)	0.401 (0.043)	0.0246	0.133	0.488
Most recent eGFR at landmark < 60	AoU	KFRE	Landmark Year 10	--	Cox	2.74 (0.17)	1.01 (0.084)	0.988 (0.097)	0.00971	0.0842	0.477
Most recent eGFR at landmark < 60	AoU	RECODe	Landmark Year 10	--	Fine-Gray	1.08 (0.44)	1.32 (0.27)	2.98 (0.41)	0.0111	0.0885	0.423
Most recent eGFR at landmark < 60	AoU	RECODe	Landmark Year 10	--	Cox	0.685 (0.073)	1.16 (0.12)	1.95 (0.19)	0.0104	0.0887	0.49
Most recent eGFR at landmark > 60	VHA	ESRD-DRS	Landmark Year 1	Model Year 1	Fine-Gray	0.0714 (0.013)	0.451 (0.015)	0.925 (0.015)	0.000222	0.0021	0.00985
Most recent eGFR at landmark > 60	VHA	KFRE	Landmark Year 1	--	Fine-Gray	0.127 (0.015)	0.189 (0.0094)	0.302 (0.0088)	0.00022	0.00218	0.0103
Most recent eGFR at landmark > 60	VHA	KFRE	Landmark Year 1	--	Cox	0.366 (0.042)	0.525 (0.025)	0.755 (0.022)	0.000218	0.0023	0.013
Most recent eGFR at landmark > 60	VHA	RECODe	Landmark Year 1	--	Fine-Gray	0.0807 (0.022)	0.35 (0.021)	0.666 (0.022)	0.000218	0.00211	0.01
Most recent eGFR at landmark > 60	VHA	RECODe	Landmark Year 1	--	Cox	0.0383 (0.014)	0.299 (0.018)	0.573 (0.019)	0.000224	0.00231	0.013
Most recent eGFR at landmark > 60	VHA	ESRD-DRS	Landmark Year 5	Model Year 1	Fine-Gray	0.295 (0.03)	0.746 (0.019)	1.02 (0.02)	0.000236	0.00306	0.0184
Most recent eGFR at landmark > 60	VHA	ESRD-DRS	Landmark Year 5	Model Year 5	Fine-Gray	0.355 (0.033)	0.788 (0.02)	1.11 (0.02)	0.000236	0.00305	0.0183
Most recent eGFR at landmark > 60	VHA	KFRE	Landmark Year 5	--	Fine-Gray	0.0794 (0.018)	0.242 (0.011)	0.328 (0.011)	0.00024	0.00318	0.0191
Most recent eGFR at landmark > 60	VHA	KFRE	Landmark Year 5	--	Cox	0.318 (0.053)	0.635 (0.03)	0.809 (0.028)	0.00024	0.00355	0.0273
Most recent eGFR at landmark > 60	VHA	RECODe	Landmark Year 5	--	Fine-Gray	0.199 (0.039)	0.435 (0.025)	0.782 (0.026)	0.000236	0.00309	0.0186
Most recent eGFR at landmark > 60	VHA	RECODe	Landmark Year 5	--	Cox	0.108 (0.027)	0.365 (0.022)	0.699 (0.023)	0.000242	0.00357	0.0273
Most recent eGFR at landmark > 60	VHA	ESRD-DRS	Landmark Year 10	Model Year 1	Fine-Gray	1.18 (0.025)	0.855 (0.023)	1.02 (0.035)	0.000348	0.0055	0.0561
Most recent eGFR at landmark > 60	VHA	ESRD-DRS	Landmark Year 10	Model Year 10	Fine-Gray	1.15 (0.022)	0.935 (0.026)	1.2 (0.039)	0.000346	0.0055	0.056
Most recent eGFR at landmark > 60	VHA	KFRE	Landmark Year 10	--	Fine-Gray	0.321 (0.025)	0.335 (0.016)	0.366 (0.023)	0.000362	0.0057	0.0572
Most recent eGFR at landmark > 60	VHA	KFRE	Landmark Year 10	--	Cox	0.728 (0.072)	0.798 (0.04)	0.831 (0.05)	0.000368	0.00686	0.104
Most recent eGFR at landmark > 60	VHA	RECODe	Landmark Year 10	--	Fine-Gray	0.288 (0.046)	0.498 (0.03)	0.93 (0.043)	0.00036	0.0056	0.0564
Most recent eGFR at landmark > 60	VHA	RECODe	Landmark Year 10	--	Cox	0.217 (0.037)	0.436 (0.026)	0.849 (0.039)	0.00037	0.00691	0.104
Most recent eGFR at landmark > 60	AoU	ESRD-DRS	Landmark Year 1	Model Year 1	Fine-Gray	0.207 (0.11)	0.797 (0.06)	0.882 (0.062)	0.00037	0.00254	0.0133
Most recent eGFR at landmark > 60	AoU	KFRE	Landmark Year 1	--	Fine-Gray	0.0703 (0.056)	0.132 (0.033)	0.211 (0.035)	0.000377	0.00273	0.014
Most recent eGFR at landmark > 60	AoU	KFRE	Landmark Year 1	--	Cox	0.284 (0.15)	0.397 (0.084)	0.633 (0.085)	0.00037	0.00261	0.0138
Most recent eGFR at landmark > 60	AoU	RECODe	Landmark Year 1	--	Fine-Gray	0.257 (0.13)	0.449 (0.076)	0.79 (0.084)	0.00037	0.00258	0.0134
Most recent eGFR at landmark > 60	AoU	RECODe	Landmark Year 1	--	Cox	0.128 (0.084)	0.322 (0.052)	0.629 (0.06)	0.000373	0.00263	0.0138
Most recent eGFR at landmark > 60	AoU	ESRD-DRS	Landmark Year 5	Model Year 5	Fine-Gray	0.0611 (0.21)	0.737 (0.074)	1.01 (0.068)	0.000261	0.00472	0.023
Most recent eGFR at landmark > 60	AoU	KFRE	Landmark Year 5	--	Fine-Gray	0.00423 (0.091)	0.199 (0.043)	0.379 (0.041)	0.000265	0.00496	0.024
Most recent eGFR at landmark > 60	AoU	KFRE	Landmark Year 5	--	Cox	0.0952 (0.32)	0.718 (0.13)	0.943 (0.11)	0.000261	0.00482	0.0244
Most recent eGFR at landmark > 60	AoU	RECODe	Landmark Year 5	--	Fine-Gray	0.202 (0.24)	0.595 (0.11)	0.861 (0.11)	0.000261	0.00476	0.0234
Most recent eGFR at landmark > 60	AoU	RECODe	Landmark Year 5	--	Cox	0.0287 (0.13)	0.276 (0.057)	0.511 (0.064)	0.000263	0.00492	0.0246
Most recent eGFR at landmark > 60	AoU	ESRD-DRS	Landmark Year 10	Model Year 10	Fine-Gray	0 (0)	0.335 (0.094)	1.13 (0.092)	2.52e-06	0.00582	0.0364
Most recent eGFR at landmark > 60	AoU	KFRE	Landmark Year 10	--	Fine-Gray	0 (0)	0.0894 (0.072)	0.452 (0.066)	4.23e-06	0.00598	0.0379
Most recent eGFR at landmark > 60	AoU	KFRE	Landmark Year 10	--	Cox	0 (0)	0.379 (0.18)	0.953 (0.14)	5.31e-07	0.00594	0.0394
Most recent eGFR at landmark > 60	AoU	RECODe	Landmark Year 10	--	Fine-Gray	0 (0)	0.791 (0.16)	1.12 (0.15)	3.37e-07	0.00574	0.0372
Most recent eGFR at landmark > 60	AoU	RECODe	Landmark Year 10	--	Cox	0 (0)	0.495 (0.08)	0.777 (0.08)	1.37e-06	0.00593	0.039
Non-Hispanic	VHA	ESRD-DRS	Landmark Year 1	Model Year 1	Fine-Gray	1.4 (0.01)	1.24 (0.0074)	1.12 (0.0076)	0.000944	0.00519	0.0165
Non-Hispanic	VHA	KFRE	Landmark Year 1	--	Fine-Gray	0.3 (0.0023)	0.314 (0.0022)	0.284 (0.0026)	0.00138	0.00801	0.0241
Non-Hispanic	VHA	KFRE	Landmark Year 1	--	Cox	2.75 (0.024)	1.58 (0.012)	1.04 (0.0096)	0.000993	0.00593	0.0221
Non-Hispanic	VHA	RECODe	Landmark Year 1	--	Fine-Gray	1.76 (0.046)	2.1 (0.033)	1.85 (0.027)	0.00102	0.00582	0.018
Non-Hispanic	VHA	RECODe	Landmark Year 1	--	Cox	1.2 (0.028)	1.86 (0.025)	1.54 (0.021)	0.00102	0.00627	0.0229
Non-Hispanic	VHA	ESRD-DRS	Landmark Year 5	Model Year 1	Fine-Gray	1.12 (0.011)	1.17 (0.0081)	1.02 (0.0091)	0.00111	0.00762	0.0294
Non-Hispanic	VHA	ESRD-DRS	Landmark Year 5	Model Year 5	Fine-Gray	1.08 (0.01)	1.16 (0.0079)	1.01 (0.0089)	0.00111	0.0076	0.0294
Non-Hispanic	VHA	KFRE	Landmark Year 5	--	Fine-Gray	0.242 (0.0022)	0.273 (0.0024)	0.259 (0.0031)	0.00201	0.0131	0.0427
Non-Hispanic	VHA	KFRE	Landmark Year 5	--	Cox	2.23 (0.02)	1.16 (0.01)	0.801 (0.0097)	0.00115	0.00918	0.0449
Non-Hispanic	VHA	RECODe	Landmark Year 5	--	Fine-Gray	0.662 (0.03)	1.41 (0.028)	1.58 (0.027)	0.00119	0.00858	0.0314
Non-Hispanic	VHA	RECODe	Landmark Year 5	--	Cox	0.434 (0.018)	1.33 (0.023)	1.43 (0.024)	0.00122	0.00977	0.0458
Non-Hispanic	VHA	ESRD-DRS	Landmark Year 10	Model Year 1	Fine-Gray	1.31 (0.013)	1.09 (0.011)	0.957 (0.015)	0.00191	0.0148	0.0831
Non-Hispanic	VHA	ESRD-DRS	Landmark Year 10	Model Year 10	Fine-Gray	1.35 (0.012)	1.15 (0.01)	1.01 (0.015)	0.00187	0.0146	0.0827
Non-Hispanic	VHA	KFRE	Landmark Year 10	--	Fine-Gray	0.253 (0.0031)	0.281 (0.0035)	0.269 (0.0055)	0.00349	0.024	0.104
Non-Hispanic	VHA	KFRE	Landmark Year 10	--	Cox	1.82 (0.022)	0.958 (0.012)	0.659 (0.015)	0.00206	0.019	0.161
Non-Hispanic	VHA	RECODe	Landmark Year 10	--	Fine-Gray	0.761 (0.026)	1.45 (0.03)	1.51 (0.037)	0.00213	0.0163	0.0859
Non-Hispanic	VHA	RECODe	Landmark Year 10	--	Cox	0.53 (0.019)	1.24 (0.023)	1.29 (0.033)	0.0022	0.0199	0.161
Non-Hispanic	AoU	ESRD-DRS	Landmark Year 1	Model Year 1	Fine-Gray	0.527 (0.04)	1.19 (0.026)	1.04 (0.029)	0.00189	0.00733	0.0254
Non-Hispanic	AoU	KFRE	Landmark Year 1	--	Fine-Gray	0.123 (0.0074)	0.274 (0.0075)	0.284 (0.0099)	0.00428	0.0146	0.0392
Non-Hispanic	AoU	KFRE	Landmark Year 1	--	Cox	1.06 (0.073)	1.28 (0.036)	0.968 (0.034)	0.00187	0.00798	0.0273
Non-Hispanic	AoU	RECODe	Landmark Year 1	--	Fine-Gray	1.68 (0.23)	2.06 (0.12)	1.88 (0.11)	0.00189	0.00857	0.0278
Non-Hispanic	AoU	RECODe	Landmark Year 1	--	Cox	0.125 (0.044)	0.944 (0.047)	1.19 (0.057)	0.00197	0.00855	0.0283
Non-Hispanic	AoU	ESRD-DRS	Landmark Year 5	Model Year 5	Fine-Gray	0.964 (0.026)	1.01 (0.03)	0.898 (0.033)	0.000722	0.00994	0.0379
Non-Hispanic	AoU	KFRE	Landmark Year 5	--	Fine-Gray	0.119 (0.0072)	0.198 (0.0091)	0.229 (0.012)	0.00245	0.0218	0.0609
Non-Hispanic	AoU	KFRE	Landmark Year 5	--	Cox	1.65 (0.11)	1.17 (0.046)	0.846 (0.041)	0.000837	0.0108	0.0414
Non-Hispanic	AoU	RECODe	Landmark Year 5	--	Fine-Gray	3.42 (0.32)	2.21 (0.14)	1.69 (0.12)	0.00085	0.0112	0.0406
Non-Hispanic	AoU	RECODe	Landmark Year 5	--	Cox	0.286 (0.028)	0.876 (0.04)	0.862 (0.053)	0.000917	0.011	0.0422
Non-Hispanic	AoU	ESRD-DRS	Landmark Year 10	Model Year 10	Fine-Gray	1.38 (0.049)	0.927 (0.034)	1.14 (0.049)	0.00185	0.0145	0.0793
Non-Hispanic	AoU	KFRE	Landmark Year 10	--	Fine-Gray	0.303 (0.0096)	0.287 (0.013)	0.322 (0.021)	0.00399	0.026	0.106
Non-Hispanic	AoU	KFRE	Landmark Year 10	--	Cox	3.03 (0.079)	0.919 (0.039)	0.775 (0.045)	0.00187	0.0156	0.0912
Non-Hispanic	AoU	RECODe	Landmark Year 10	--	Fine-Gray	1.03 (0.19)	1.07 (0.11)	1.97 (0.16)	0.00216	0.0168	0.0867
Non-Hispanic	AoU	RECODe	Landmark Year 10	--	Cox	0.675 (0.032)	0.988 (0.05)	1.38 (0.075)	0.00202	0.0162	0.0903
White/Caucasian	VHA	ESRD-DRS	Landmark Year 1	Model Year 1	Fine-Gray	0.82 (0.015)	1.34 (0.011)	1.13 (0.011)	0.000671	0.00403	0.0128
White/Caucasian	VHA	KFRE	Landmark Year 1	--	Fine-Gray	0.196 (0.0026)	0.247 (0.0025)	0.236 (0.0028)	0.0011	0.00674	0.0197
White/Caucasian	VHA	KFRE	Landmark Year 1	--	Cox	1.73 (0.026)	1.27 (0.013)	0.879 (0.011)	0.000674	0.00454	0.0171
White/Caucasian	VHA	RECODe	Landmark Year 1	--	Fine-Gray	0.749 (0.04)	1.4 (0.034)	1.39 (0.029)	0.000682	0.00435	0.0135
White/Caucasian	VHA	RECODe	Landmark Year 1	--	Cox	0.489 (0.024)	1.36 (0.028)	1.22 (0.025)	0.000691	0.00474	0.0176
White/Caucasian	VHA	ESRD-DRS	Landmark Year 5	Model Year 1	Fine-Gray	1.85 (0.017)	1.14 (0.011)	0.986 (0.012)	0.000897	0.00611	0.0227
White/Caucasian	VHA	ESRD-DRS	Landmark Year 5	Model Year 5	Fine-Gray	1.56 (0.015)	1.1 (0.011)	0.979 (0.012)	0.000899	0.0061	0.0226
White/Caucasian	VHA	KFRE	Landmark Year 5	--	Fine-Gray	0.22 (0.0025)	0.229 (0.0027)	0.22 (0.0034)	0.00171	0.0111	0.0349
White/Caucasian	VHA	KFRE	Landmark Year 5	--	Cox	2.05 (0.023)	0.966 (0.012)	0.685 (0.011)	0.000944	0.00726	0.035
White/Caucasian	VHA	RECODe	Landmark Year 5	--	Fine-Gray	1.17 (0.051)	1.29 (0.033)	1.33 (0.03)	0.000971	0.00662	0.0237
White/Caucasian	VHA	RECODe	Landmark Year 5	--	Cox	0.483 (0.026)	1.23 (0.028)	1.22 (0.027)	0.000994	0.00761	0.0354
White/Caucasian	VHA	ESRD-DRS	Landmark Year 10	Model Year 1	Fine-Gray	1.25 (0.02)	1.09 (0.014)	0.882 (0.018)	0.0015	0.0115	0.0579
White/Caucasian	VHA	ESRD-DRS	Landmark Year 10	Model Year 10	Fine-Gray	1.47 (0.02)	1.16 (0.014)	0.947 (0.018)	0.00148	0.0113	0.0575
White/Caucasian	VHA	KFRE	Landmark Year 10	--	Fine-Gray	0.221 (0.0033)	0.235 (0.0037)	0.211 (0.0056)	0.00291	0.0203	0.0787
White/Caucasian	VHA	KFRE	Landmark Year 10	--	Cox	1.63 (0.024)	0.827 (0.013)	0.535 (0.015)	0.00155	0.0148	0.115
White/Caucasian	VHA	RECODe	Landmark Year 10	--	Fine-Gray	1.49 (0.055)	1.38 (0.036)	1.29 (0.04)	0.00158	0.0124	0.0593
White/Caucasian	VHA	RECODe	Landmark Year 10	--	Cox	0.762 (0.03)	1.07 (0.027)	1.12 (0.036)	0.00163	0.0154	0.114
White/Caucasian	AoU	ESRD-DRS	Landmark Year 1	Model Year 1	Fine-Gray	0.202 (0.043)	1.01 (0.033)	0.903 (0.037)	0.0013	0.00538	0.0173
White/Caucasian	AoU	KFRE	Landmark Year 1	--	Fine-Gray	0.0892 (0.0081)	0.202 (0.0084)	0.189 (0.011)	0.0035	0.0132	0.0331
White/Caucasian	AoU	KFRE	Landmark Year 1	--	Cox	0.919 (0.086)	1.07 (0.043)	0.729 (0.038)	0.00122	0.00569	0.0186
White/Caucasian	AoU	RECODe	Landmark Year 1	--	Fine-Gray	1.13 (0.25)	1.3 (0.13)	1.2 (0.12)	0.00124	0.00603	0.0185
White/Caucasian	AoU	RECODe	Landmark Year 1	--	Cox	0.0681 (0.044)	0.489 (0.054)	0.738 (0.068)	0.00133	0.00621	0.0192
White/Caucasian	AoU	ESRD-DRS	Landmark Year 5	Model Year 5	Fine-Gray	0.0106 (0.12)	0.84 (0.049)	0.691 (0.046)	0.000449	0.00843	0.0306
White/Caucasian	AoU	KFRE	Landmark Year 5	--	Fine-Gray	4.89e-05 (0.0081)	0.0976 (0.011)	0.158 (0.014)	0.00184	0.0217	0.0548
White/Caucasian	AoU	KFRE	Landmark Year 5	--	Cox	0.00703 (0.11)	0.622 (0.058)	0.609 (0.05)	0.000451	0.00896	0.033
White/Caucasian	AoU	RECODe	Landmark Year 5	--	Fine-Gray	0.199 (0.31)	1.04 (0.17)	1.06 (0.15)	0.000443	0.00885	0.0314
White/Caucasian	AoU	RECODe	Landmark Year 5	--	Cox	0.000534 (0.023)	0.495 (0.061)	0.629 (0.084)	0.000614	0.00909	0.0333
White/Caucasian	AoU	ESRD-DRS	Landmark Year 10	Model Year 10	Fine-Gray	0.329 (0.054)	0.894 (0.054)	0.915 (0.068)	0.000483	0.0119	0.0582
White/Caucasian	AoU	KFRE	Landmark Year 10	--	Fine-Gray	0.135 (0.0071)	0.246 (0.016)	0.246 (0.023)	0.00269	0.0222	0.0835
White/Caucasian	AoU	KFRE	Landmark Year 10	--	Cox	1.76 (0.067)	0.848 (0.054)	0.594 (0.053)	0.000388	0.0125	0.066
White/Caucasian	AoU	RECODe	Landmark Year 10	--	Fine-Gray	4.41 (0.77)	3.35 (0.32)	2.07 (0.26)	0.00046	0.0128	0.0611
White/Caucasian	AoU	RECODe	Landmark Year 10	--	Cox	1.65 (0.19)	1.71 (0.11)	1.18 (0.13)	0.000456	0.0126	0.0656

## Sheet: Table J
Table J. Feature Importance in VHA, determined by mean absolute SHAP value
		Importance
Feature Name	Landmark	1 Year Horizon	5 Year Horizon	10 Year Horizon
ACE Inhibitors	Landmark Year 1	3.93302e-05	0.000235351	0.000512202
ACE Inhibitors	Landmark Year 5	0	0	0
ACE Inhibitors	Landmark Year 10	5.62364e-06	3.6799e-05	8.14226e-05
Albumin (Serum, Plasma, Blood)	Landmark Year 1	0.000119376	0.000688257	0.00146779
Albumin (Serum, Plasma, Blood)	Landmark Year 5	0.000161665	0.000841553	0.0019313
Albumin (Serum, Plasma, Blood)	Landmark Year 10	0.00033872	0.00201543	0.00428237
Alkaline Phosphatase (ALP)	Landmark Year 1	3.69109e-05	0.000201364	0.000425184
Alkaline Phosphatase (ALP)	Landmark Year 5	3.04542e-05	0.000157785	0.000361916
Alkaline Phosphatase (ALP)	Landmark Year 10	6.54376e-06	3.95215e-05	8.37171e-05
Angiotensin II Receptor Blockers	Landmark Year 1	2.11338e-05	0.000122123	0.000260124
Angiotensin II Receptor Blockers	Landmark Year 5	7.01093e-05	0.000366771	0.000853983
Angiotensin II Receptor Blockers	Landmark Year 10	5.42266e-05	0.000342419	0.00074696
Anticoagulants	Landmark Year 1	9.20178e-05	0.000550127	0.00119298
Anticoagulants	Landmark Year 5	0.000170689	0.000918188	0.00216562
Anticoagulants	Landmark Year 10	0.000293152	0.00190303	0.0042086
Antipsychotics	Landmark Year 1	7.03752e-06	4.1721e-05	9.09209e-05
Antipsychotics	Landmark Year 5	3.42726e-05	0.000184645	0.0004355
Antipsychotics	Landmark Year 10	7.34057e-05	0.000468535	0.00103784
Aspirin	Landmark Year 1	3.07985e-05	0.000183352	0.000398174
Aspirin	Landmark Year 5	6.86713e-05	0.000370465	0.00087242
Aspirin	Landmark Year 10	0.000124333	0.000798022	0.00175442
Back Pain	Landmark Year 1	4.59578e-05	0.000271872	0.000593219
Back Pain	Landmark Year 5	1.38306e-05	7.40298e-05	0.000174556
Back Pain	Landmark Year 10	2.91101e-05	0.000188557	0.000417219
Bicarbonate or CO2	Landmark Year 1	2.26963e-05	0.000131812	0.000280126
Bicarbonate or CO2	Landmark Year 5	1.93169e-05	0.000100371	0.000228518
Bicarbonate or CO2	Landmark Year 10	7.75359e-06	4.74458e-05	0.000101187
Black/African American	Landmark Year 1	0.00012411	0.000732678	0.00158048
Black/African American	Landmark Year 5	0.00016794	0.000897447	0.00209021
Black/African American	Landmark Year 10	0.000204593	0.00129058	0.00279778
Blood Urea Nitrogen (BUN)	Landmark Year 1	0.00010717	0.000588269	0.00120125
Blood Urea Nitrogen (BUN)	Landmark Year 5	0.000230848	0.00112264	0.00241153
Blood Urea Nitrogen (BUN)	Landmark Year 10	0.000278546	0.00155004	0.00306311
Calcium Channel Blockers	Landmark Year 1	8.40932e-05	0.000497868	0.0010711
Calcium Channel Blockers	Landmark Year 5	9.53153e-05	0.000509096	0.00120003
Calcium Channel Blockers	Landmark Year 10	6.66821e-05	0.000424915	0.000941941
Chloride (Cl)	Landmark Year 1	6.50549e-05	0.000376501	0.000806015
Chloride (Cl)	Landmark Year 5	0.000141048	0.000733323	0.00169102
Chloride (Cl)	Landmark Year 10	0.000193795	0.00119188	0.00255282
Corticosteroids	Landmark Year 1	5.42772e-05	0.000322534	0.000701365
Corticosteroids	Landmark Year 5	7.19926e-05	0.000384762	0.000908805
Corticosteroids	Landmark Year 10	0.000133435	0.000864976	0.00188516
Current Age	Landmark Year 1	0.000288642	0.00169527	0.00364789
Current Age	Landmark Year 5	0.000450466	0.00238335	0.00552862
Current Age	Landmark Year 10	0.00061761	0.0038469	0.00834893
Diabetes Complications Severity Index (DCSI)	Landmark Year 1	6.06756e-05	0.00035466	0.000764025
Diabetes Complications Severity Index (DCSI)	Landmark Year 5	8.11278e-05	0.000428769	0.000993914
Diabetes Complications Severity Index (DCSI)	Landmark Year 10	0.000110096	0.000696386	0.00150239
Electrolyte Disorders	Landmark Year 1	1.52725e-05	8.92119e-05	0.000189357
Electrolyte Disorders	Landmark Year 5	5.77408e-05	0.00030423	0.000702733
Electrolyte Disorders	Landmark Year 10	0.000137023	0.000868042	0.00187289
Estimated Glomerular Filtration (eGFR)	Landmark Year 1	0.000594714	0.0035445	0.0077096
Estimated Glomerular Filtration (eGFR)	Landmark Year 5	0.000859581	0.00463083	0.0108552
Estimated Glomerular Filtration (eGFR)	Landmark Year 10	0.00123794	0.00801497	0.0176136
Female	Landmark Year 1	3.93847e-05	0.00023614	0.000518063
Female	Landmark Year 5	7.24969e-05	0.000396616	0.000959286
Female	Landmark Year 10	9.48669e-05	0.000635487	0.00141413
Glucose	Landmark Year 1	1.3174e-05	7.73007e-05	0.000164201
Glucose	Landmark Year 5	6.5093e-05	0.000344191	0.000798493
Glucose	Landmark Year 10	2.45631e-05	0.00015375	0.000326214
HbA1c	Landmark Year 1	6.53361e-05	0.00037764	0.000815317
HbA1c	Landmark Year 5	0.000127037	0.000663279	0.0015389
HbA1c	Landmark Year 10	0.000270462	0.00165493	0.00354398
Hematocrit	Landmark Year 1	0.000101437	0.000586416	0.00124702
Hematocrit	Landmark Year 5	0.000177593	0.000919496	0.00209993
Hematocrit	Landmark Year 10	0.000306841	0.00186592	0.00393739
High Serum Uric Acid	Landmark Year 1	4.24505e-05	0.000238836	0.000506601
High Serum Uric Acid	Landmark Year 5	5.71187e-05	0.000294132	0.000668871
High Serum Uric Acid	Landmark Year 10	7.38677e-06	4.5702e-05	9.7486e-05
High-Density Lipoprotein Cholesterol (HDLC)	Landmark Year 1	4.40853e-05	0.00026286	0.000562884
High-Density Lipoprotein Cholesterol (HDLC)	Landmark Year 5	3.61087e-05	0.000191532	0.000448814
High-Density Lipoprotein Cholesterol (HDLC)	Landmark Year 10	7.96301e-05	0.00049435	0.00106158
High-Dose Statins	Landmark Year 1	4.01688e-05	0.000240749	0.000521521
High-Dose Statins	Landmark Year 5	6.6122e-05	0.000357555	0.000843778
High-Dose Statins	Landmark Year 10	8.14669e-05	0.000522999	0.00115657
History of Proteinuria Dx	Landmark Year 1	0.000117379	0.000622498	0.00125014
History of Proteinuria Dx	Landmark Year 5	0.000164135	0.000800525	0.00169827
History of Proteinuria Dx	Landmark Year 10	0.000238204	0.00134997	0.00268475
Hypertension	Landmark Year 1	4.91263e-05	0.000298651	0.000662575
Hypertension	Landmark Year 5	5.11518e-05	0.000280314	0.00068034
Hypertension	Landmark Year 10	3.30055e-05	0.00021989	0.000498032
Liver Disease	Landmark Year 1	7.22494e-05	0.000425586	0.000910785
Liver Disease	Landmark Year 5	9.75351e-05	0.000520729	0.0012085
Liver Disease	Landmark Year 10	0.000127411	0.000794555	0.00170831
Log Triglycerides	Landmark Year 1	0.000110301	0.000649062	0.00139672
Log Triglycerides	Landmark Year 5	0.000107701	0.000573211	0.00132981
Log Triglycerides	Landmark Year 10	0.000176433	0.00110481	0.00239341
Log WBC	Landmark Year 1	2.54247e-05	0.000150005	0.000321724
Log WBC	Landmark Year 5	2.64423e-05	0.000139751	0.000324264
Log WBC	Landmark Year 10	3.53367e-05	0.000223475	0.000484384
Lymphocyte Fraction	Landmark Year 1	3.61629e-05	0.00021521	0.000460404
Lymphocyte Fraction	Landmark Year 5	5.33441e-05	0.000282919	0.000655053
Lymphocyte Fraction	Landmark Year 10	8.23838e-05	0.00051876	0.00111906
Macroalbuminuria	Landmark Year 1	4.85929e-05	0.000248301	0.000465738
Macroalbuminuria	Landmark Year 5	0.000140591	0.000630827	0.00130233
Macroalbuminuria	Landmark Year 10	0.000273425	0.00150462	0.00280815
Medium-Dose Statins	Landmark Year 1	7.28365e-05	0.000435941	0.000944945
Medium-Dose Statins	Landmark Year 5	0.000136882	0.000733601	0.00173456
Medium-Dose Statins	Landmark Year 10	0.000179314	0.00116027	0.00252834
Microalbuminuria	Landmark Year 1	5.94806e-05	0.000352267	0.000756366
Microalbuminuria	Landmark Year 5	0.000141647	0.000765946	0.00179233
Microalbuminuria	Landmark Year 10	0.00022852	0.00146986	0.0032302
Missing AST	Landmark Year 1	3.98458e-05	0.000237898	0.000519329
Missing AST	Landmark Year 5	2.67656e-05	0.00014473	0.000342592
Missing AST	Landmark Year 10	1.47928e-05	9.41168e-05	0.000207967
Missing Basophils	Landmark Year 1	4.08047e-05	0.000243361	0.000530143
Missing Basophils	Landmark Year 5	5.20736e-05	0.000281527	0.000664108
Missing Basophils	Landmark Year 10	5.00208e-05	0.000322759	0.000718012
Missing Conjugated Serum Bilirubin	Landmark Year 1	2.79208e-05	0.000166134	0.000359302
Missing Conjugated Serum Bilirubin	Landmark Year 5	4.01548e-05	0.000217626	0.000511557
Missing Conjugated Serum Bilirubin	Landmark Year 10	4.71986e-05	0.000306397	0.000673345
Missing INR	Landmark Year 1	4.41409e-05	0.000263114	0.000570079
Missing INR	Landmark Year 5	5.14766e-05	0.000280101	0.000659694
Missing INR	Landmark Year 10	9.7511e-05	0.000634233	0.00141293
Missing Magnesium	Landmark Year 1	5.49491e-05	0.000326222	0.000705465
Missing Magnesium	Landmark Year 5	6.426e-05	0.000350135	0.00083061
Missing Magnesium	Landmark Year 10	6.95402e-05	0.000458004	0.0010167
Missing Neutrophils	Landmark Year 1	3.34802e-05	0.00019985	0.000435672
Missing Neutrophils	Landmark Year 5	3.26278e-05	0.000175546	0.000413547
Missing Neutrophils	Landmark Year 10	6.75442e-05	0.000424787	0.000942231
Missing Serum Uric Acid	Landmark Year 1	3.49529e-05	0.000205441	0.000442833
Missing Serum Uric Acid	Landmark Year 5	4.86662e-05	0.000258783	0.000606252
Missing Serum Uric Acid	Landmark Year 10	0.000118267	0.000758465	0.00168932
Missing UACR	Landmark Year 1	0.000132903	0.000780692	0.00166765
Missing UACR	Landmark Year 5	0.000260719	0.00137991	0.00320935
Missing UACR	Landmark Year 10	0.000449657	0.00277837	0.00608017
Obesity (Dx)	Landmark Year 1	5.10408e-05	0.000305932	0.000663688
Obesity (Dx)	Landmark Year 5	4.10364e-05	0.000221184	0.00052063
Obesity (Dx)	Landmark Year 10	3.39994e-05	0.000220817	0.00048478
Opioids for Pain	Landmark Year 1	5.42267e-05	0.000325204	0.000706704
Opioids for Pain	Landmark Year 5	8.55327e-05	0.000463022	0.00109039
Opioids for Pain	Landmark Year 10	0.000192569	0.0012304	0.0027143
Possible Depression	Landmark Year 1	5.00464e-05	0.000298212	0.000648125
Possible Depression	Landmark Year 5	3.59992e-05	0.000192943	0.000455705
Possible Depression	Landmark Year 10	3.55505e-05	0.000229251	0.000504184
Proton Pump Inhibitors	Landmark Year 1	9.41372e-05	0.000564657	0.00123639
Proton Pump Inhibitors	Landmark Year 5	0.000105825	0.000568597	0.00134719
Proton Pump Inhibitors	Landmark Year 10	0.000136968	0.000887367	0.00195889
Pulse Pressure	Landmark Year 1	3.70374e-05	0.00021566	0.000464844
Pulse Pressure	Landmark Year 5	4.30079e-05	0.000225149	0.000518547
Pulse Pressure	Landmark Year 10	2.32131e-05	0.00014437	0.000307082
Red Blood Cell Distribution Width	Landmark Year 1	1.17902e-05	6.81069e-05	0.000145943
Red Blood Cell Distribution Width	Landmark Year 5	7.6577e-06	4.04487e-05	9.22081e-05
Red Blood Cell Distribution Width	Landmark Year 10	9.2466e-05	0.000574663	0.0012333
SleepDisorder	Landmark Year 1	4.01839e-05	0.000240474	0.000522474
SleepDisorder	Landmark Year 5	5.0596e-05	0.00027156	0.000640932
SleepDisorder	Landmark Year 10	1.57134e-05	0.000100657	0.000220733
Sulfonylureas	Landmark Year 1	5.16352e-05	0.000302981	0.000650202
Sulfonylureas	Landmark Year 5	0.000102421	0.000546862	0.0012824
Sulfonylureas	Landmark Year 10	0.000130143	0.00083205	0.00183379
Systolic Blood Pressure (SBP)	Landmark Year 1	0.000140974	0.000816259	0.00175097
Systolic Blood Pressure (SBP)	Landmark Year 5	0.000186728	0.000979602	0.00227788
Systolic Blood Pressure (SBP)	Landmark Year 10	0.000265354	0.00165432	0.00357716
Total Cholesterol	Landmark Year 1	3.48571e-06	2.05663e-05	4.40271e-05
Total Cholesterol	Landmark Year 5	1.80683e-05	9.49473e-05	0.000219711
Total Cholesterol	Landmark Year 10	9.68758e-05	0.00060483	0.00129249
Unknown Smoking Status	Landmark Year 1	6.00137e-06	3.53758e-05	7.68096e-05
Unknown Smoking Status	Landmark Year 5	3.6001e-06	1.90261e-05	4.50315e-05
Unknown Smoking Status	Landmark Year 10	2.98785e-06	1.89597e-05	4.23161e-05

[truncated: 3 more sheets: Table K, Table L, Table M]
